# Supplementary material for: High-Frequency Repetitive Magnetic Stimulation Enhances the Expression of Brain-Derived Neurotrophic Factor Through Activation of Ca2+–Calmodulin-Dependent Protein Kinase II–cAMP-Response Element-Binding Protein Pathway
Source: Front Neurol. 2018 May 7;9:285. doi: 10.3389/fneur.2018.00285 (PMC5949612; doi:10.3389/fneur.2018.00285)
Supplement: Table S1 — Raw data for 21,567 differentially expressed transcripts. [file data_sheet_1.xlsx]

## Sheet: data2
Transcript_ID	Gene_ID	Gene_Symbol	Desc	Neuro-2A-10Hz/Neuro-2A-0-5Hz.fc	Neuro-2A-10Hz/Neuro-2A-0-5Hz.volume	N_Neuro-2A-0-5Hz	N_Neuro-2A-10Hz	Neuro-2A-0-5Hz_FPKM	Neuro-2A-10Hz_FPKM
NM_001163467	18685	Phtf1	putative homeodomain transcription factor 1	1.07298	3.22116	3.17075	3.27237	7.96253	8.72158
NM_030743	81018	Rnf114	ring finger protein 114	-1.03022	4.23599	4.25753	4.21457	18.0927	17.6271
NM_001302337	14339	Aktip	AKT-interacting protein isoform 2	-1.00117	1.24962	1.25046	1.24878	1.37307	1.38805
NM_181266	104348	Zfp120	zinc finger protein 120	-1.03554	2.31268	2.33801	2.28762	4.03284	3.8983
NM_176831	66812	Ppcdc	phosphopantothenoylcysteine decarboxylase	1.02711	1.84432	1.82512	1.86372	2.51067	2.65787
NM_011101	18750	Prkca	protein kinase C, alpha	1.15295	3.28293	3.18187	3.3872	8.02491	9.50395
NM_001033313	231887	Pdap1	PDGFA associated protein 1	1.07249	6.82973	6.77943	6.8804	114.211	111.084
NM_201616	14683	Gnas	GNAS (guanine nucleotide binding protein, alpha stimulating) complex locus	1.18905	8.28719	8.16322	8.41303	303.419	318.805
NM_001168225	56397	Morf4l2	mortality factor 4 like 2	1.22968	3.12572	2.98014	3.27842	6.85452	8.76462
NM_011069	18632	Pex11b	peroxisomal biogenesis factor 11 beta	-1.371	2.45108	2.68925	2.23401	5.38821	3.72975
NM_145974	212706	N4bp3	NEDD4 binding protein 3	-1.04755	1.93412	1.96792	1.9009	2.88814	2.75288
NM_019711	56516	Rbms2	RNA binding motif, single stranded interacting protein 2	1.23054	2.28887	2.14411	2.44341	3.40255	4.49012
NM_001017959	16784	Lamp2	lysosomal-associated membrane protein 2	-1.22121	4.72858	4.87493	4.58662	28.5832	22.9094
NM_145452	218397	Rasa1	RAS p21 protein activator 1	1.0133	4.82119	4.81167	4.83073	27.3444	27.3233
NM_011426	20612	Siglec1	sialic acid binding Ig-like lectin 1, sialoadhesin	-1.00221	0.0368755	0.0384996	0.0353199	0.025723	0.027645
NM_053092	85305	Kars	lysyl-tRNA synthetase	1.07106	6.68141	6.63208	6.73112	102.879	99.8681
NM_001286825	231915	Uspl1	ubiquitin specific peptidase like 1	1.40496	1.84014	1.61115	2.10168	2.02911	3.32431
NM_001252588	64540	Tspan4	tetraspanin 4	-1.46529	3.87341	4.15879	3.60761	16.7964	11.24
NM_001164727	100038847	Gm10406	predicted gene 10406	-1.12217	3.37145	3.45561	3.28933	9.96793	8.82197
NR_040300	100503869	Mkln1os	muskelin 1, intracellular mediator containing kelch motifs, opposite strand	-1.16705	1.12859	1.24551	1.02265	1.36683	1.04311
NM_134011	21379	Tbrg4	transforming growth factor beta regulated gene 4	1.16017	4.73889	4.63294	4.84727	24.019	27.6627
NM_001252525	12877	Cpeb1	cytoplasmic polyadenylation element binding protein 1	1.10884	1.81782	1.74482	1.89388	2.31889	2.73621
NM_016869	53419	Corin	corin	-1	8.15012e-05	8.271e-05	8.031e-05	5.7e-05	5.3e-05
NM_013620	18369	Olfr68	olfactory receptor 68	-1.00546	0.539206	0.543149	0.535292	0.451283	0.458829
NM_027626	234353	Psd3	pleckstrin and Sec7 domain containing 3	1.0009	0.000821741	0.00039669	0.00170223	0.000267	0.00172
NM_001252470	78070	Cpt1c	carnitine palmitoyltransferase 1c	1.81378	0.660263	0.358165	1.21717	0.275985	1.33887
NM_212442	20216	Acsm3	acyl-CoA synthetase medium-chain family member 3	-1.03384	0.50903	0.533605	0.485588	0.442252	0.40799
NM_007841	13209	Ddx6	DEAD (Asp-Glu-Ala-Asp) box polypeptide 6	-1.78905	3.22758	3.67434	2.83514	11.7562	6.20381
NR_028061	667410	Gm8615	predicted pseudogene 8615	1.01008	1.34056	1.33334	1.34781	1.50115	1.55541
NM_001012322	319229	Sctr	secretin receptor	-1.04837	1.25109	1.28563	1.21748	1.42288	1.3392
NM_001024857	140810	Ttbk2	tau tubulin kinase 2	-1.32171	1.06699	1.28699	0.884591	1.42642	0.857652
NM_011742	22640	Zfp1	zinc finger protein 1	-1.14521	1.91024	2.01055	1.81494	2.98264	2.5458
NM_026938	69094	Tmem160	transmembrane protein 160	-1.40373	4.02989	4.28194	3.79267	18.449	12.8748
NM_011768	22764	Zfx	zinc finger protein X-linked	-1.37245	2.08675	2.32758	1.87083	3.99971	2.67648
NM_001252465	56716	Mlst8	MTOR associated protein, LST8 homolog (S. cerevisiae)	1.06066	0.0156276	0.00278334	0.0877442	0.001627	0.067625
NM_010332	13617	Ednra	endothelin receptor type A	-1.00319	0.0120501	0.0145642	0.00996993	0.009207	0.008245
NM_001285920	170731	Mfn2	mitofusin 2	-1.17576	0.600453	0.7285	0.494913	0.645413	0.419128
NM_001081185	68794	Flnc	filamin C, gamma	1.44061	4.24186	3.98668	4.51336	14.8558	21.716
NM_001289782	12955	Cryab	alpha-crystallin B chain	-1.27868	1.54307	1.73056	1.3759	2.28756	1.59556
NM_145130	14792	Lpcat3	lysophosphatidylcholine acyltransferase 3	-1.05737	4.74643	4.78685	4.70636	26.8277	24.9786
NM_001285438	52897	Rbfox3	RNA binding protein, fox-1 homolog (C. elegans) 3	-1.048	0.101043	0.14037	0.0727343	0.096725	0.055034
NM_025392	66165	Bccip	BRCA2 and CDKN1A interacting protein	-1.15562	5.49186	5.59718	5.38852	48.4138	40.4822
NM_134048	104836	Cbll1	Casitas B-lineage lymphoma-like 1	1.23567	1.08113	0.939203	1.2445	0.913932	1.38075
NR_125891	11993	Aup1	.	-1.00115	2.9123	2.91313	2.91148	6.51583	6.55058
NM_013700	22225	Usp5	ubiquitin specific peptidase 5 (isopeptidase T)	1.08922	5.78496	5.72364	5.84694	53.1253	55.4393
NM_176930	319504	Nrcam	neuron-glia-CAM-related cell adhesion molecule	-1.05238	0.189655	0.230023	0.156371	0.168512	0.119065
NM_146062	223828	Pphln1	periphilin 1	1.06352	2.99143	2.94734	3.03618	6.6877	7.25465
NM_001170641	435626	Rufy4	RUN and FYVE domain containing 4	-1.07281	1.02642	1.07837	0.976978	1.10685	0.977798
NM_001285826	70225	Ppil3	peptidylprolyl isomerase (cyclophilin)-like 3	1.21702	0.741588	0.613326	0.896674	0.521158	0.874941
NM_029965	77733	Rnf170	ring finger protein 170	-1.07889	2.73725	2.79257	2.68302	5.85338	5.48649
NM_001163284	230119	Zbtb5	zinc finger and BTB domain containing 5	-1.14404	0.538212	0.643962	0.449827	0.553047	0.37228
NM_172768	235283	Gramd1b	GRAM domain containing 1B	1.12923	3.29573	3.20923	3.38457	8.15005	9.48496
NM_001205036	100504608	LOC100504608	protein FAM119B-like	-1.06995	0.109961	0.169068	0.0715188	0.120539	0.053895
NM_001289539	20399	Sh2b1	SH2B adapter protein 1 isoform 1	1.21541	2.96279	2.82541	3.10685	6.01343	7.66866
NM_021300	57737	Rhox4b	reproductive homeobox 4B	-1.0406	1.44702	1.47601	1.4186	1.76164	1.6727
NM_145519	227377	Farp2	FERM, RhoGEF and pleckstrin domain protein 2	1.11087	1.03909	0.966008	1.11769	0.948571	1.17853
NM_001164220	66597	Trim13	tripartite motif-containing 13	1.18536	0.00232964	2.212e-05	0.245353	1.5e-05	0.189463
NM_001163728	75304	4930563E22Rik	RIKEN cDNA 4930563E22 gene	-1.00849	0.870496	0.876617	0.864417	0.834218	0.829923
NR_028278	667766	Gm8801	predicted gene 8801	1.05889	2.0569	2.01604	2.09859	2.99439	3.31302
NM_009545	22658	Pcgf2	polycomb group ring finger 2	-1.1406	0.957002	1.05659	0.866798	1.07765	0.833521
NM_181074	235402	Lingo1	leucine rich repeat and Ig domain containing 1	1.19115	3.73815	3.6141	3.86646	11.2654	13.6521
NM_001282022	22323	Vasp	vasodilator-stimulated phosphoprotein	1.20078	1.21718	1.09234	1.3563	1.12839	1.56911
NM_138674	192190	Pkhd1l1	polycystic kidney and hepatic disease 1-like 1	-1.01923	0.276668	0.290747	0.263271	0.218876	0.205158
NM_001141981	71684	Rbm43	RNA binding motif protein 43	1.54126	1.2766	1.00213	1.62625	1.00019	2.10433
NR_045894	100042194	Gm13446	predicted gene 13446	-1.13115	0.509916	0.606503	0.428711	0.513586	0.352525
NM_001285426	12298	Cacnb4	calcium channel, voltage-dependent, beta 4 subunit	-1.00015	0.00056774	0.00068968	0.00046736	0.000431	0.000386
NM_178650	108995	Tbc1d10c	TBC1 domain family, member 10c	1.00219	0.576406	0.574829	0.577986	0.482668	0.504115
NM_001160145	66241	Tmem9	transmembrane protein 9	-1.07687	0.3073	0.365332	0.258485	0.281095	0.200482
NM_025918	52715	Ccdc43	coiled-coil domain containing 43	-1.17057	3.56266	3.67808	3.45086	11.8022	9.97788
NM_001081746	665378	Gm7609	predicted pseudogene 7609	1.1753	0.343191	0.245917	0.478943	0.181088	0.400303
NM_001285442	57785	Rangrf	RAN guanine nucleotide release factor	-1.19222	1.4554	1.58774	1.33409	1.98714	1.53806
NM_008586	17288	Mep1b	meprin 1 beta	1.00036	0.838213	0.837951	0.838474	0.78555	0.798027
NM_011235	19364	Rad51d	RAD51 homolog D	-1.06433	0.912176	0.958254	0.868313	0.937453	0.835802
NM_145567	58875	Hibadh	3-hydroxyisobutyrate dehydrogenase	1.03767	4.53863	4.51204	4.56538	21.9851	22.5533
NM_001109686	77683	Ehmt1	euchromatic histone methyltransferase 1	-1.28338	1.2356	1.42861	1.06866	1.67807	1.11166
NM_173403	231290	Slc10a4	solute carrier family 10 (sodium/bile acid cotransporter family), member 4	1.23192	5.49228	5.34389	5.6448	40.3222	48.183
NM_145476	223754	Tbc1d22a	TBC1 domain family, member 22a	1.11775	4.0117	3.9322	4.09281	14.2834	16.1132
NR_045645	100502982	BC037704	cDNA sequence BC037704	-1.00804	0.505605	0.511416	0.49986	0.420775	0.423807
NM_001271489	209446	Tfe3	transcription factor E3	1.34308	1.79745	1.59723	2.02277	2.00092	3.10099
NM_172793	237754	Btnl9	butyrophilin-like 9	1.0049	0.0452787	0.0418893	0.0489423	0.027883	0.037449
NM_001193645	50917	Galns	galactosamine (N-acetyl)-6-sulfate sulfatase	1.07337	1.61559	1.56533	1.66747	1.94213	2.19866
NM_025316	66046	Ndufb5	NADH dehydrogenase (ubiquinone) 1 beta subcomplex, 5	-1.12797	6.55376	6.6412	6.46747	103.701	84.6573
NR_027907	102623	AI414108	expressed sequence AI414108	1.06808	1.8698	1.8229	1.91791	2.50311	2.79752
NM_015748	20562	Slit1	slit homolog 1 (Drosophila)	1.03831	0.954533	0.927798	0.982038	0.902414	0.983376
NM_175502	239408	Tmem74	transmembrane protein 74	-1.02224	4.78951	4.8054	4.77367	27.2372	26.2695
NM_001167162	100043061	Gm4201	predicted gene 4201	-1.04993	0.373757	0.410552	0.340259	0.321562	0.273127
NM_026633	68241	Fam195a	family with sequence similarity 195, member A	-1.43765	3.33607	3.60818	3.08447	11.2104	7.55394
NM_025865	66952	2310030G06Rik	RIKEN cDNA 2310030G06 gene	-1.11053	1.16862	1.24669	1.09544	1.37051	1.1466
NM_011522	20974	Syngr3	synaptogyrin 3	1.10517	4.24782	4.1763	4.32057	17.0076	18.9854
NM_010497	15926	Idh1	isocitrate dehydrogenase 1 (NADP+), soluble	1.02029	6.23912	6.22464	6.25363	76.647	72.4386
NM_001042513	50493	Txnrd1	thioredoxin reductase 1	1.22125	5.64791	5.50557	5.79393	45.0874	53.332
NM_001205385	74117	Actr3	ARP3 actin-related protein 3	-1.80207	4.22319	4.66933	3.81967	24.6875	13.1088
NM_133828	12912	Creb1	cAMP responsive element binding protein 1	-1.07353	2.26863	2.32039	2.21802	3.98188	3.67044
NM_001177980	18578	Pde4b	phosphodiesterase 4B, cAMP specific	-1.2208	0.000643791	0.287825	1.44e-06	0.2161	1e-06
NM_025419	66202	1110059G10Rik	RIKEN cDNA 1110059G10 gene	-1.08863	2.05348	2.11565	1.99314	3.30675	3.01496
NM_178404	78751	Zc3h6	zinc finger CCCH type containing 6	1.06429	1.31561	1.27143	1.36132	1.40162	1.57509
NM_001112805	330463	Zfp78	zinc finger protein 78	-1.12306	0.00418119	0.167535	0.00010435	0.119336	7.3e-05
NM_007961	14011	Etv6	ets variant gene 6 (TEL oncogene)	1.0766	3.00998	2.95722	3.0637	6.7283	7.43381
NM_172382	230674	Kdm4a	lysine (K)-specific demethylase 4A	-1.14121	0.506971	0.611132	0.420563	0.518774	0.346185
NM_001039090	20482	Skil	SKI-like	1.11335	2.79387	2.71749	2.8724	5.52061	6.35975
NM_015731	11981	Atp9a	ATPase, class II, type 9A	-1.00005	0.000289445	0.00032505	0.00025774	0.000213	0.000189
NM_001291203	66314	Tpd52l2	tumor protein D54 isoform f	-1.30682	0.622293	0.844571	0.458515	0.796966	0.380081
NM_007622	12412	Cbx1	chromobox 1	-1.03262	4.78632	4.80954	4.76322	27.3113	26.1012
NM_001243739	67767	Jagn1	jagunal homolog 1 (Drosophila)	-1.24117	1.46923	1.63333	1.32162	2.0861	1.51405
NM_012015	26914	H2afy	H2A histone family, member Y	-1.19256	3.88938	4.01848	3.76443	15.2148	12.6459
NM_001220498	625210	Gm14625	predicted gene 14625	-1.31729	2.0255	2.23401	1.83644	3.691	2.59326
NM_173788	230103	Npr2	natriuretic peptide receptor 2	1.03928	1.35234	1.32483	1.38042	1.48601	1.6018
NM_001103182	72568	Lin9	lin-9 homolog (C. elegans)	-1.17386	3.30073	3.41839	3.18712	9.65634	8.17769
NM_022419	64296	Abhd8	abhydrolase domain containing 8	-1.11063	4.728	4.8043	4.65292	27.2243	24.0426
NM_010585	16438	Itpr1	inositol 1,4,5-trisphosphate receptor 1	1.2828	2.5325	2.35921	2.71851	4.09608	5.64167
NM_027545	244672	Cwf19l2	CWF19-like 2, cell cycle control (S. pombe)	1.07257	2.37416	2.32416	2.42524	3.98987	4.4284
NM_025854	66935	Cir1	corepressor interacting with RBPJ, 1	-1.01824	4.30128	4.31433	4.28826	18.9782	18.5546
NM_001039038	621239	Nhlrc4	NHL repeat containing 4	-1.00495	0.022384	0.0262275	0.0191037	0.017028	0.015246
NM_001162387	18632	Pex11b	peroxisomal biogenesis factor 11 beta	1.03114	0.177798	0.157048	0.20129	0.111342	0.153663
NM_010484	15567	Slc6a4	solute carrier family 6 (neurotransmitter transporter, serotonin), member 4	-1.0032	0.0889722	0.0913059	0.0866982	0.062031	0.066653
NM_008706	18104	Nqo1	NAD(P)H dehydrogenase, quinone 1	-1.27128	3.20854	3.38634	3.04006	9.40961	7.28482
NM_026361	227937	Pkp4	plakophilin 4	1.21958	2.29292	2.1542	2.44059	3.43419	4.48177
NM_025371	109652	Acy1	aminoacylase 1	-1.2268	2.37033	2.52236	2.22746	4.67453	3.70079
NM_027270	69940	Exoc1	exocyst complex component 1	-1.33979	1.63545	1.86001	1.438	2.59543	1.71032
NM_001007575	238693	Zfp58	zinc finger protein 58	-1.09535	2.64787	2.71439	2.58299	5.50547	5.06017
NM_001195096	215789	Phactr2	phosphatase and actin regulator 2	-1.20806	1.89277	2.03402	1.76133	3.05434	2.41576
NM_001081395	75723	Amotl1	angiomotin-like 1	1.05883	0.444381	0.405052	0.487529	0.316955	0.410777
NM_028780	74140	Tm9sf1	transmembrane 9 superfamily member 1	1.02475	3.6089	3.59131	3.62658	11.0377	11.3717
NM_001146012	71843	R3hcc1	R3H domain and coiled-coil containing 1	1.13184	2.67892	2.59107	2.76974	4.97757	5.89138
NM_008567	17219	Mcm6	minichromosome maintenance deficient 6 (MIS5 homolog, S. pombe) (S. cerevisiae)	-1.02314	5.42377	5.4403	5.4073	43.0705	40.9885
NM_025877	66972	Slc25a23	solute carrier family 25 (mitochondrial carrier; phosphate carrier), member 23	1.13754	3.0491	2.95756	3.14348	6.73163	7.88489
NM_001103367	24004	Rai2	retinoic acid induced 2	1.0035	0.0716861	0.0692076	0.0742533	0.047172	0.056348
NM_138677	192193	Edem1	ER degradation enhancer, mannosidase alpha-like 1	1.07655	4.12846	4.07559	4.18202	15.8455	17.1924
NM_024499	52551	Sgta	small glutamine-rich tetratricopeptide repeat (TPR)-containing, alpha	1.16398	5.94279	5.83427	6.05334	57.4193	64.3366
NM_177140	320351	Tmem251	transmembrane protein 251	-1.02935	3.22821	3.24914	3.20741	8.42391	8.31234
NM_001101483	245020	Slc35g2	solute carrier family 35, member G2	-1.26384	4.00703	4.1795	3.84168	17.0486	13.3613
NM_023215	66511	Chtop	chromatin target of PRMT1	1.46067	3.1969	2.93524	3.48187	6.61351	10.2172
NM_133908	100764	1110008J03Rik	RIKEN cDNA 1110008J03 gene	1.00626	1.12341	1.11891	1.12792	1.16516	1.19507
NR_028107	67342	Kcnmb4os1	potassium large conductance calcium-activated channel, subfamily M, beta member 4, opposite strand 1	-1.11679	1.70333	1.78487	1.62551	2.407	2.10384
NM_029846	77040	Atg16l1	autophagy related 16-like 1 (S. cerevisiae)	-1.3837	3.03868	3.28196	2.81343	8.66084	6.09115
NM_013661	20357	Sema5b	sema domain, seven thrombospondin repeats (type 1 and type 1-like), transmembrane domain (TM) and short cytoplasmic domain, (semaphorin) 5B	1.04084	0.0280793	0.0114015	0.069153	0.007291	0.052239
NM_028881	74343	Crtc2	CREB regulated transcription coactivator 2	1.05221	3.95643	3.91989	3.9933	14.1582	14.9358
NM_008222	15159	Hccs	holocytochrome c synthetase	-1.25133	2.55785	2.72469	2.40122	5.54943	4.3477
NM_001177577	381651	Gm1045	predicted gene 1045	1.11025	0.215646	0.153018	0.303906	0.108298	0.242152
NM_017406	12915	Atf6b	activating transcription factor 6 beta	1.07963	4.73252	4.67757	4.78811	24.8308	26.5284
NM_053180	105278	Cdk20	cyclin-dependent kinase 20	1.03374	0.863835	0.840226	0.888107	0.790757	0.863324
NM_018818	12662	Chm	choroidermia	1.04573	2.77497	2.7429	2.80741	5.6173	6.05504
NM_028774	74132	Rnf6	ring finger protein (C3H2C3 type) 6	1.13308	3.94838	3.85928	4.03953	13.5109	15.4559
NM_001214911	668225	Fignl2	fidgetin-like 2	1.12846	3.35537	3.26932	3.44369	8.58874	9.92199
NM_001165988	74383	Ubap2l	ubiquitin associated protein 2-like	1.08159	4.15619	4.1	4.21315	16.0594	17.6041
NM_177889	330502	Zfp82	zinc finger protein 82	1.12067	2.56071	2.47984	2.64421	4.53498	5.31971
NM_001083918_dup1	666532	Gm13139	predicted gene 13139	-1.05814	1.75174	1.79298	1.71144	2.42721	2.30136
NM_146208	234258	Neil3	nei like 3 (E. coli)	-1.10079	2.68169	2.75185	2.61331	5.66262	5.19367
NM_001115018	232811	Suv420h2	suppressor of variegation 4-20 homolog 2 (Drosophila)	-4.42562	0.0492264	2.14701	0.00112866	3.41322	0.001143
NM_001081005	68949	1500012F01Rik	RIKEN cDNA 1500012F01 gene	-1.00907	8.49215	8.49866	8.48564	386.612	340.842
NM_001253378	16531	Kcnma1	potassium large conductance calcium-activated channel, subfamily M, alpha member 1	1.19794	0.0837708	0.0246086	0.285166	0.016044	0.226135
NM_176933	319520	Dusp4	dual specificity phosphatase 4	1.27039	6.63942	6.46903	6.8143	90.7188	105.856
NM_001113179	12235	Bub1	budding uninhibited by benzimidazoles 1 homolog (S. cerevisiae)	-1.33207	2.25167	2.46798	2.05431	4.48855	3.18638
NM_080557	69150	Snx4	sorting nexin 4	1.00314	5.14907	5.14681	5.15133	35.1477	33.9398
NM_172125	280667	Adam1b	a disintegrin and metallopeptidase domain 1b	-1.04105	0.164768	0.196324	0.138285	0.141365	0.105486
NM_001042699	212073	Syne3	spectrin repeat containing, nuclear envelope family member 3	-1.27019	0.864044	1.05362	0.708575	1.07379	0.649034
NM_001256033	73945	Otud4	OTU domain containing 4	1.11279	3.91593	3.8396	3.99378	13.3386	14.9416
NM_177151	666173	Vps13b	vacuolar protein sorting 13B (yeast)	1.07779	2.12778	2.07443	2.18251	3.17203	3.55732
NM_153785	213084	Cdkl3	cyclin-dependent kinase-like 3	-1.13368	0.00236063	0.181045	3.078e-05	0.129676	2e-05
NM_001122850	93742	Pard3	par-3 family cell polarity regulator	-1.01474	2.74419	2.75476	2.73365	5.67684	5.71173
NM_009832	12454	Ccnk	cyclin K	1.01559	4.15186	4.14072	4.16304	16.5432	16.9988
NM_001163448	30957	Mapk8ip3	mitogen-activated protein kinase 8 interacting protein 3	1.25754	1.66353	1.50641	1.83702	1.8236	2.59437
NM_021365	27083	Xlr4b	X-linked lymphocyte-regulated 4B	1.0473	0.896108	0.863394	0.930061	0.821221	0.916044
NR_023357	629557	Gm6981	predicted pseudogene 6981	-1.03713	0.499885	0.526871	0.474282	0.435509	0.395348
NM_207282	13483	Dpp6	dipeptidylpeptidase 6	-1.08539	1.82971	1.88977	1.77156	2.68445	2.44151
NM_008838	18701	Pigf	phosphatidylinositol glycan anchor biosynthesis, class F	-1.1017	3.97039	4.04087	3.90114	15.4482	13.9986
NM_001110203	94090	Trim9	tripartite motif-containing 9	1.03864	0.127135	0.102697	0.157388	0.06961	0.119891
NM_009021	19377	Rai1	retinoic acid induced 1	-1.43367	2.72876	3.00096	2.48125	6.96101	4.64089
NM_028727	74035	Nol9	nucleolar protein 9	-1.00638	0.213102	0.217742	0.208561	0.1588	0.159231
NM_001014995	68521	Fam189b	family with sequence similarity 189, member B	1.20832	4.27142	4.1371	4.41011	16.5123	20.2416
NM_001291229	56430	Clip1	CAP-Gly domain-containing linker protein 1 isoform b	1.29277	2.0823	1.90529	2.27576	2.72368	3.8539
NM_198037	320508	Cachd1	cache domain containing 1	1.00145	0.0215597	0.0205426	0.0226271	0.013339	0.01792
NR_015510	666737	4632427E13Rik	RIKEN cDNA 4632427E13 gene	-1.30279	0.36684	0.604293	0.222692	0.511036	0.171354
NR_036582	100503659	Dos	downstream of Stk11	1.27747	2.35757	2.18753	2.54082	3.5461	4.90123
NM_177887	330460	Tmem150b	transmembrane protein 150B	-1.05163	0.1445	0.185304	0.112681	0.132512	0.086295
NM_145077	171530	Ucn2	urocortin 2	-1.00157	0.302446	0.303578	0.301319	0.230214	0.240322
NM_028343	72759	Tmem135	transmembrane protein 135	1.05266	4.36628	4.32942	4.40346	19.1698	20.1822
NM_019732	12399	Runx3	runt related transcription factor 3	1.12051	1.87677	1.79648	1.96064	2.43615	2.91187
NM_027394	70348	Ube2cbp	ubiquitin-conjugating enzyme E2C binding protein	-1.16992	2.06599	2.1823	1.95589	3.52735	2.89902
NM_001289740	68235	Mturn	maturin isoform a	1.13141	0.965344	0.880385	1.0585	0.840458	1.09618
NM_019826	56357	Ivd	isovaleryl coenzyme A dehydrogenase	-1.16539	2.67911	2.79179	2.57098	5.84662	5.00826
NM_001005370	278240	Spin2c	spindlin family, member 2C	1.00228	0.19687	0.195235	0.198519	0.140589	0.150998
NM_007439	11682	Alk	anaplastic lymphoma kinase	1.14876	3.23556	3.13707	3.33714	7.73991	9.13441
NM_033079	110958	M1ap	meiosis 1 associated protein	-1.025	0.053948	0.0746288	0.0389981	0.050977	0.030427
NM_001039214	240396	Mex3c	mex3 homolog C (C. elegans)	1.04645	4.25013	4.2175	4.283	17.5024	18.4936
NM_001277195	213491	Szrd1	SUZ RNA binding domain containing 1	1.06334	2.97434	2.93037	3.01898	6.59083	7.15995
NM_001271584	13002	Dnajc5	DnaJ (Hsp40) homolog, subfamily C, member 5	1.12908	2.72565	2.63948	2.81463	5.16965	6.09535
NM_009007	19353	Rac1	RAS-related C3 botulinum substrate 1	1.12577	7.26792	7.18297	7.35388	152.335	156.45
NM_001253385	330502	Zfp82	zinc finger protein 82	1.01424	0.0414139	0.0324536	0.0528481	0.021584	0.039846
NM_009208	20536	Slc4a3	solute carrier family 4 (anion exchanger), member 3	1.2248	2.86529	2.72274	3.01529	5.54089	7.1414
NM_010901	18021	Nfatc3	nuclear factor of activated T cells, cytoplasmic, calcineurin dependent 3	1.03005	4.32551	4.3042	4.34691	18.8158	19.356
NM_001190156	76561	Snx7	sorting nexin 7	1.08784	0.6471	0.589209	0.71068	0.495224	0.651062
NM_009236	20672	Sox18	SRY (sex determining region Y)-box 18	1.07866	0.14199	0.0975144	0.20675	0.066155	0.157923
NM_001293663	108058	Camk2d	calcium/calmodulin-dependent protein kinase type II subunit delta isoform 4	-1.09213	0.0537388	0.146809	0.0196708	0.10304	0.015615
NM_001113325	14799	Gria1	glutamate receptor, ionotropic, AMPA1 (alpha 1)	1.00542	0.0226373	0.0190696	0.0268724	0.012301	0.021588
NM_173786	223672	Apol9a	apolipoprotein L 9a	1.32373	0.00637757	0.0001005	0.40471	6.9e-05	0.331174
NM_134137	107045	Lars	leucyl-tRNA synthetase	1.20548	6.21929	6.08595	6.35555	68.3171	78.4738
NM_001081956	338351	Akap17b	A kinase (PRKA) anchor protein 17B	-1.06607	0.983853	1.03108	0.938787	1.04243	0.928807
NR_045915	100380944	Ino80dos	INO80 complex subunit D, opposite strand	-1.18857	1.22336	1.35431	1.10508	1.54101	1.16106
NM_001290740	80744	Cwc22	pre-mRNA-splicing factor CWC22 homolog isoform 3	1.26009	2.48424	2.32307	2.6566	3.98722	5.37897
NM_007683	12617	Cenpc1	centromere protein C1	-1.06804	3.08385	3.1317	3.03673	7.70513	7.25983
NR_003962	319210	Vmn2r-ps11	vomeronasal 2, receptor, pseudogene 11	-1.04295	0.176834	0.209752	0.149082	0.152872	0.114062
NM_172572	217344	Rhbdf2	rhomboid 5 homolog 2 (Drosophila)	1	9.14e-06	9.14e-06	9.14e-06	7e-06	6e-06
NM_001253381	53418	B4galt2	UDP-Gal:betaGlcNAc beta 1,4- galactosyltransferase, polypeptide 2	-1.00002	0.00010047	0.00011926	8.464e-05	8.2e-05	5.6e-05
NM_001252554	14275	Folr1	folate receptor 1 (adult)	3.72619	0.0559141	0.00164603	1.89935	0.001006	2.7491
NM_026740	52466	Slc46a1	solute carrier family 46, member 1	1.04526	2.36042	2.3287	2.39257	4.00399	4.31436
NM_001083329	52856	Mtg2	mitochondrial ribosome associated GTPase 2	-1.01905	2.0253	2.03895	2.01173	3.06817	3.0669
NM_001253770	99167	Ssx2ip	synovial sarcoma, X breakpoint 2 interacting protein	1.16714	1.07788	0.972141	1.19511	0.960293	1.29909
NM_029456	52036	Ppp6r3	protein phosphatase 6, regulatory subunit 3	-1.92806	1.62787	2.16894	1.22178	3.48725	1.34528
NM_021344	57816	Tesc	tescalcin	-1.08612	5.79255	5.85245	5.73326	58.0881	51.158
NM_030181	78789	Vsig1	V-set and immunoglobulin domain containing 1	-1.20878	0.861973	1.00954	0.73598	1.00733	0.676255
NM_025700	66681	Pgm1	phosphoglucomutase 1	-1.26682	2.92039	3.09597	2.75476	7.50508	5.82076
NM_145573	232536	Mrps35	mitochondrial ribosomal protein S35	-1.14442	4.8658	4.96409	4.76947	30.6467	26.2137
NM_013812	13445	Cdk2ap1	CDK2 (cyclin-dependent kinase 2)-associated protein 1	-1.12028	5.36788	5.45043	5.28657	43.2214	37.611
NM_021335	20639	Snrpb2	U2 small nuclear ribonucleoprotein B	-1.17611	5.32712	5.44541	5.21139	43.1416	35.5144
NR_045476	69320	1700007J10Rik	RIKEN cDNA 1700007J10 gene	-1.06479	0.413702	0.461457	0.37089	0.373265	0.303664
NM_025886	66985	Rassf7	Ras association (RalGDS/AF-6) domain family (N-terminal) member 7	-1.16953	1.9987	2.11485	1.88893	3.30113	2.72281
NM_020270	56807	Scamp5	secretory carrier membrane protein 5	1.1616	4.62152	4.51472	4.73084	22.0262	25.4667
NM_001033301	229474	Fhdc1	FH2 domain containing 1	1.05283	0.712541	0.676373	0.750645	0.588469	0.690908
NM_008259	15375	Foxa1	forkhead box A1	1.00148	1.19473	1.19367	1.1958	1.28236	1.30015
NM_011654	22143	Tuba1b	tubulin, alpha 1B	1.06605	9.18176	9.13573	9.22801	602.072	554.172
NM_001037907	382089	Ripply2	ripply2 homolog (zebrafish)	-1.01934	0.124655	0.139236	0.111601	0.095816	0.085601
NR_104611	66350	Pla2g12a	phospholipase A2, group XIIA	-1.33631	0.168194	0.4775	0.0592443	0.389425	0.044615
NM_001286601	76499	Clasp2	CLIP associating protein 2	-1.46883	0.631514	0.967062	0.412394	0.950321	0.337659
NM_001099632	386454	Rnf39	ring finger protein 39	-1.00649	0.0323674	0.0373642	0.0280388	0.025037	0.022411
NM_009657	11676	Aldoc	aldolase C, fructose-bisphosphate	1.08534	0.00171913	2.501e-05	0.118169	1.7e-05	0.090788
NM_009327	21405	Hnf1a	HNF1 homeobox A	1.0306	0.0488779	0.0317516	0.0752417	0.021203	0.05696
NM_016924	53858	Rwdd2b	RWD domain containing 2B	-1.1353	2.29876	2.39212	2.20905	4.19786	3.64005
NM_172668	228357	Lrp4	low density lipoprotein receptor-related protein 4	1.03016	0.109073	0.0897275	0.13259	0.061058	0.10188
NM_028011	71943	Tom1l1	target of myb1-like 1 (chicken)	-1.02333	3.01089	3.02757	2.99429	7.11398	7.01661
NM_011852	23960	Oas1g	2'-5' oligoadenylate synthetase 1G	-1.07598	0.230583	0.289385	0.18373	0.217209	0.140104
NM_175696	319352	Pianp	PILR alpha associated neural protein	1.11555	0.323735	0.25433	0.412081	0.188122	0.33748
NM_030109	319322	Sf3b2	splicing factor 3b, subunit 2	1.16817	5.74707	5.63604	5.86029	49.8459	55.8341
NM_001136476	664829	Slx	Sycp3 like X-linked	1.00333	0.0353756	0.033056	0.037858	0.021941	0.029305
NM_001159551	14950	H13	histocompatibility 13	1.06086	2.71072	2.66844	2.75367	5.28726	5.81565
NM_153784	212733	Ccdc64b	coiled-coil domain containing 64B	-1.02619	0.0579491	0.0795255	0.0422267	0.054726	0.032663
NM_027642	70998	Phf6	PHD finger protein 6	-1.13973	2.80434	2.90027	2.71158	6.44421	5.61418
NM_001271599	20661	Sort1	sortilin 1	1.00757	2.33158	2.32615	2.33703	3.99819	4.08112
NM_025399	66174	Nudt14	nudix (nucleoside diphosphate linked moiety X)-type motif 14	-1.21539	2.97289	3.11693	2.83551	7.6292	6.20575
NM_145536	228788	Ccm2l	cerebral cavernous malformation 2-like	-1.07106	0.0934119	0.155242	0.0562076	0.109952	0.042191
NM_054102	117198	Ivns1abp	influenza virus NS1A binding protein	-1.09698	5.31918	5.38637	5.25283	41.4174	36.7457
NM_029985	77809	Lrrc42	leucine rich repeat containing 42	-1.04922	5.14569	5.18047	5.11115	35.9058	33.0278
NM_025642	66578	Mis18a	MIS18 kinetochore protein homolog A (S. pombe)	-1.28712	3.91289	4.0992	3.73505	16.0556	12.3715
NM_144948	67010	Rbm7	RNA binding motif protein 7	-1.15986	4.13382	4.24218	4.02824	17.8517	15.3192
NM_181399	98910	Usp6nl	USP6 N-terminal like	1.23389	1.79578	1.65056	1.95378	2.12118	2.8903
NM_001301174	234700	Nrn1l	neuritin-like protein isoform 2 precursor	-1.08945	0.195174	0.266525	0.142925	0.198835	0.109456
NM_183285	70382	Kctd2	potassium channel tetramerisation domain containing 2	1.18294	3.68382	3.56462	3.807	10.8124	13.0138
NM_001033908	20933	Med22	mediator complex subunit 22	-1.08217	3.05041	3.10791	2.99398	7.58138	7.01559
NM_009715	11909	Atf2	activating transcription factor 2	1.25399	1.51746	1.36295	1.68948	1.56052	2.24658
NM_001109970	100039550	Gm10486	predicted gene 10486	-1.01592	0.0471769	0.0599237	0.0371415	0.040016	0.02886
NM_177263	320799	Zhx3	zinc fingers and homeoboxes 3	1.02467	1.69907	1.68158	1.71674	2.18889	2.31243
NM_145599	234463	Tmem184c	transmembrane protein 184C	1.05097	3.99694	3.96124	4.03296	14.5979	15.3845
NM_008861	18764	Pkd2	polycystic kidney disease 2	1.08987	3.80561	3.74403	3.86819	12.4071	13.6735
NM_198108	226123	Morn4	MORN repeat containing 4	-1.04076	4.68736	4.71627	4.65864	25.4925	24.1779
NM_001039093	216810	Tom1l2	target of myb1-like 2 (chicken)	1.05852	0.9628	0.922647	1.0047	0.895685	1.01857
NR_104337	207818	Smagp	small cell adhesion glycoprotein	-1.03294	0.305457	0.329728	0.282973	0.251269	0.223398
NM_001282052	231580	Gak	cyclin G associated kinase	1.95019	1.46665	1.06196	2.02557	1.0842	3.10614
NM_001159719	18000	02-Sep	septin 2	-1.14545	2.11272	2.21295	2.01704	3.63526	3.08613
NM_001081435	72973	Fbxo47	F-box protein 47	-1.24441	0.885462	1.05713	0.74167	1.07855	0.681546
NR_040356	767815	BB557941	expressed sequence BB557941	-1.10102	0.633122	0.706338	0.567496	0.618671	0.49212
NM_008323	15929	Idh3g	isocitrate dehydrogenase 3 (NAD+), gamma	-1.02291	6.49429	6.51065	6.47796	93.5728	85.1804
NM_001081130	239017	Ogdhl	oxoglutarate dehydrogenase-like	1.15781	4.22034	4.11597	4.32736	16.2317	19.0805
NM_001277202	435921	Clec2f	C-type lectin domain family 2, member f	1.13229	0.563717	0.481174	0.660419	0.392686	0.585174
NM_001285780	66231	Thoc7	THO complex 7 homolog (Drosophila)	1.1739	0.882801	0.774691	1.006	0.705362	1.0202
NM_008233	15193	Hdgfrp2	hepatoma-derived growth factor, related protein 2	1.03237	5.04052	5.01759	5.06355	31.8579	31.9484
NM_001302255	18858	Pmp22	peripheral myelin protein 22 isoform 1	1.02222	2.0032	1.98741	2.01912	2.93447	3.09159
NM_198030	243168	Hsd17b13	hydroxysteroid (17-beta) dehydrogenase 13	1.00531	0.000104894	1.44e-06	0.00764087	1e-06	0.006524
NM_007782	12986	Csf3r	colony stimulating factor 3 receptor (granulocyte)	1	9.83368e-06	9.14e-06	1.058e-05	7e-06	7e-06
NM_001284195	14105	Srsf10	serine/arginine-rich splicing factor 10	-1.01134	4.08818	4.09632	4.08005	16.0245	15.9292
NM_001122739	16332	Inppl1	inositol polyphosphate phosphatase-like 1	1.08909	4.28387	4.22275	4.34587	17.5903	19.334
NM_001142691_dup1	71083	Dmrtc1c1	DMRT-like family C1c1	1.0087	2.57704	2.5708	2.5833	4.88938	5.06169
NM_007833	13179	Dcn	decorin	-1.00001	0.000158602	0.00016398	0.0001534	0.000113	0.000109
NM_001081255	70144	Lrch3	leucine-rich repeats and calponin homology (CH) domain containing 3	1.11699	3.10267	3.0239	3.18351	7.09445	8.15269
NM_173765	231326	Aasdh	aminoadipate-semialdehyde dehydrogenase	-1.06787	1.37186	1.42005	1.32531	1.66055	1.51953
NM_001294308	64242	Ngb	neuroglobin isoform 1	1.11013	0.00100719	6.73e-06	0.150732	5e-06	0.114818
NR_037588	100526796	B930003M22Rik	RIKEN cDNA B930003M22 gene	-1.04541	0.134425	0.170222	0.106155	0.121321	0.081435
NM_019723	56517	Slc22a21	solute carrier family 22 (organic cation transporter), member 21	1.00563	0.901225	0.897185	0.905283	0.861644	0.885854
NM_172599	100504663	Atg14	autophagy related 14	1.04666	2.88498	2.85227	2.91806	6.17879	6.58029
NM_023117	12531	Cdc25b	cell division cycle 25B	1.12617	1.62409	1.54063	1.71206	1.89685	2.30249
NM_001081499	245638	Tbc1d8b	TBC1 domain family, member 8B	-1.001	0.0078597	0.00861167	0.0071734	0.005575	0.006241
NM_001282083	235459	Gtf2a2	general transcription factor II A, 2	1.10297	0.273041	0.211349	0.352741	0.154115	0.285181
NM_011020	18415	Hspa4l	heat shock protein 4 like	1.12086	4.67922	4.59764	4.76224	23.4112	26.0737
NM_001289478	23971	Papss1	bifunctional 3'-phosphoadenosine 5'-phosphosulfate synthase 1 isoform b	-1.33171	2.29424	2.51016	2.09689	4.62715	3.30905
NM_001033273	223739	5031439G07Rik	RIKEN cDNA 5031439G07 gene	1.18815	4.87975	4.75698	5.00569	26.2851	30.8094
NM_001161763	14263	Fmo5	flavin containing monooxygenase 5	-1.00306	0.00927498	0.0117354	0.00733039	0.007494	0.006299
NM_001083934	17929	Myom1	myomesin 1	1.00083	0.000169033	2.356e-05	0.00121274	1.6e-05	0.001213
NM_010223	14232	Fkbp8	FK506 binding protein 8	-1.15397	4.46189	4.56639	4.35978	22.8536	19.5424
NM_145836	238330	Irf2bpl	interferon regulatory factor 2 binding protein-like	1.16286	5.35731	5.24958	5.46725	37.4221	42.7533
NM_001243792	26381	Esrrg	estrogen-related receptor gamma	-1.00016	0.000566871	0.00069472	0.00046255	0.000436	0.000382
NM_001039061	236904	Klhl15	kelch-like 15	-1.06766	1.01628	1.06461	0.970156	1.08739	0.971823
NR_028109	68675	Fam172a	family with sequence similarity 172, member A	1.0948	0.423939	0.363612	0.494275	0.280236	0.418739
NM_001105065	624512	Vmn2r33	vomeronasal 2, receptor33	-1.02471	0.0244195	0.0477175	0.0124968	0.031899	0.010268
NR_028298	67170	2610306M01Rik	RIKEN cDNA 2610306M01 gene	-1.03781	1.77025	1.79722	1.74368	2.43876	2.38062
NM_001024135	211255	Kbtbd7	kelch repeat and BTB (POZ) domain containing 7	-1.07236	1.56577	1.61698	1.51618	2.04371	1.86309
NM_001159889	68095	Ociad1	OCIA domain containing 1	-1.03372	1.99161	2.01568	1.96783	2.99357	2.93435
NM_028387	72899	Macrod2	MACRO domain containing 2	-1.14806	1.27999	1.38346	1.18425	1.5993	1.28293
NM_001161747	18483	Palm	paralemmin	1.15271	5.76147	5.65986	5.86489	50.8651	56.1861
NM_018743	102247	Agpat6	1-acylglycerol-3-phosphate O-acyltransferase 6 (lysophosphatidic acid acyltransferase, zeta)	1.04007	5.14987	5.12161	5.17829	34.4523	34.7073
NM_001291057	56048	Lgals8	galectin-8 isoform 3	1.26621	0.528411	0.384904	0.725423	0.299032	0.665288
NM_172742	233315	Mtmr10	myotubularin related protein 10	1.08498	1.27727	1.21979	1.33746	1.3212	1.54161
NR_040428	100503265	Gm19619	predicted gene, 19619	-1.03396	0.0772092	0.104969	0.0567906	0.071419	0.042634
NM_146202	233890	Zfp768	zinc finger protein 768	-1.00101	3.18873	3.18946	3.18801	8.06443	8.18503
NM_030141	78625	1700061G19Rik	RIKEN cDNA 1700061G19 gene	1.00503	0.0455149	0.0420402	0.0492768	0.027981	0.03758
NM_001164768	30050	Fbxw2	F-box and WD-40 domain protein 2	1.35646	1.71694	1.51105	1.95089	1.8327	2.88255
NM_178253	271005	Klhdc1	kelch domain containing 1	-1.04908	1.50927	1.54423	1.4751	1.90434	1.78534
NM_001171801	208820	Triqk	triple QxxK/R motif containing	-1.12343	0.000898695	0.167911	4.81e-06	0.119757	3e-06
NM_008918	19064	Ppy	pancreatic polypeptide	-1.60193	0.590936	1.02162	0.341815	1.02561	0.27484
NM_019655	56417	Adar	adenosine deaminase, RNA-specific	1.21379	1.84136	1.7069	1.98641	2.23934	2.99101
NM_029608	76426	Fam209	family with sequence similarity 209	-1.09705	0.617077	0.687499	0.553869	0.598829	0.475914
NM_080451	118449	Synpo2	synaptopodin 2	1.11115	1.49982	1.42572	1.57777	1.67156	2.00022
NM_001293660	20184	Uimc1	BRCA1-A complex subunit RAP80 isoform 2	-1.30764	1.76162	1.9657	1.57873	2.88449	2.0034
NM_001287217	18301	Fxyd5	FXYD domain-containing ion transport regulator 5	1.08377	1.76818	1.71111	1.82716	2.24738	2.57099
NM_011602	21894	Tln1	talin 1	1.19946	4.07496	3.94587	4.20826	14.4131	17.551
NM_148952	104394	E2f4	E2F transcription factor 4	1.08172	4.56482	4.50851	4.62184	21.9066	23.4899
NR_105032	101056043	LOC101056043	uncharacterized LOC101056043	1.20599	2.4061	2.27478	2.545	3.83019	4.91173
NM_001081338	241764	L3mbtl1	l(3)mbt-like (Drosophila)	-1.02091	0.0560427	0.0729213	0.0430708	0.049896	0.033508
NM_007772	110521	Hivep1	human immunodeficiency virus type I enhancer binding protein 1	1.21432	1.94018	1.80516	2.0853	2.45967	3.27441
NM_009903	12740	Cldn4	claudin 4	-1.04854	0.0715135	0.113455	0.0450765	0.077898	0.034869
NM_001146690	212862	Chpt1	choline phosphotransferase 1	-1.32391	0.755046	0.984104	0.579303	0.979433	0.50501
NM_015772	50524	Sall2	sal-like 2 (Drosophila)	1	8.89676e-06	8.66e-06	9.14e-06	6e-06	6e-06
NM_029056	74691	Tdrd9	tudor domain containing 9	-1.02171	0.201191	0.21728	0.186294	0.158561	0.142
NM_175668	319197	Gpr4	G protein-coupled receptor 4	-1.00906	0.158418	0.165058	0.152045	0.117804	0.116035
NM_001198860	13016	Ctbp1	C-terminal binding protein 1	1.1796	3.02635	2.90954	3.14784	6.4974	7.9084
NM_001243123	231128	Fam193a	family with sequence similarity 193, member A	1.14572	3.40106	3.30435	3.5006	8.81297	10.3779
NM_001164148	21423	Tcf3	transcription factor 3	-2.66116	0.0598743	1.41459	0.00253425	1.65214	0.002601
NM_016694	50873	Park2	Parkinson disease (autosomal recessive, juvenile) 2, parkin	-1.01871	0.123702	0.137797	0.111048	0.094942	0.085017
NM_130891	74053	Grip1	glutamate receptor interacting protein 1	2.41984	0.206379	0.0325756	1.30749	0.021662	1.48833
NM_001080941	72807	Zfp429	zinc finger protein 429	-1.12951	0.381439	0.47927	0.303578	0.390514	0.24205
NM_021895	60595	Actn4	actinin alpha 4	1.10182	5.70975	5.64024	5.78012	50.0082	52.7973
NR_015465	606736	C920009B18Rik	RIKEN cDNA C920009B18 gene	1.08219	1.61752	1.56155	1.67551	1.93574	2.21471
NM_001285511	231464	Cnot6l	CCR4-NOT transcription complex, subunit 6-like	-1.07986	0.66178	0.719521	0.608673	0.636187	0.533497
NM_078477	118445	Klf16	Kruppel-like factor 16	1.19083	4.48292	4.35871	4.61068	19.5916	23.2862
NM_019498	56177	Olfm1	olfactomedin 1	1.10867	5.89087	5.81692	5.96576	56.5736	60.2512
NM_175116	67168	Lpar6	lysophosphatidic acid receptor 6	-1.03519	2.63079	2.65586	2.60597	5.23063	5.15675
NM_001166670	216766	Gemin5	gem (nuclear organelle) associated protein 5	1.26516	0.93549	0.781092	1.12041	0.713042	1.18418
NM_001033268	218236	Fam120a	family with sequence similarity 120, member A	1.16345	4.93078	4.82279	5.04119	27.5458	31.5367
NM_145494	107029	Me2	malic enzyme 2, NAD(+)-dependent, mitochondrial	-1.02137	4.35208	4.36736	4.33686	19.6844	19.1909
NM_001008498	71820	Wdr34	WD repeat domain 34	1.064	3.25606	3.21162	3.30111	8.16584	8.90764
NM_001285917	69635	Dapk1	death associated protein kinase 1	1.2506	1.80524	1.65112	1.97374	2.12278	2.95328
NM_001083945	100037282	Rsph3b	radial spoke 3B homolog (Chlamydomonas)	-1.12336	3.34891	3.43387	3.26605	9.79535	8.68277
NM_001025572	106585	Ankrd12	ankyrin repeat domain 12	1.12044	3.38935	3.30831	3.47238	8.83714	10.1331
NM_001098840	545650	Gm13277	predicted gene 13277	1.02412	0.0268571	0.0146956	0.0490829	0.00931	0.037477
NM_022018	63913	Fam129a	family with sequence similarity 129, member A	1.22517	4.27615	4.13217	4.42515	16.4514	20.4539
NM_026376	67784	Plxnd1	plexin D1	1.11508	2.14656	2.06942	2.22657	3.15719	3.69928
NM_001035526	100317	AU040320	expressed sequence AU040320	1.00009	0.000146477	9.473e-05	0.00022649	6.6e-05	0.000169
NM_139148	229927	Clca4	chloride channel calcium activated 4	-1.00339	0.0132987	0.0159613	0.0110803	0.010199	0.009133
NM_153542	216011	Lrrc20	leucine rich repeat containing 20	-1.05984	2.5097	2.55197	2.46812	4.81306	4.58994
NM_001177778	53310	Dlg3	discs, large homolog 3 (Drosophila)	-1.19414	0.00612901	0.256118	0.00014667	0.189624	0.000103
NM_001113478	20321	Frrs1	ferric-chelate reductase 1	-1.00002	0.000197557	0.00020918	0.00018658	0.00014	0.000135
NM_001271419	110454	Ly6a	lymphocyte antigen 6 complex, locus A	-1.00838	0.0504939	0.0568706	0.0448322	0.038137	0.034726
NM_008564	17216	Mcm2	minichromosome maintenance deficient 2 mitotin (S. cerevisiae)	-1.04649	5.16426	5.19714	5.13158	36.2207	33.5709
NM_027880	71718	Telo2	TEL2, telomere maintenance 2, homolog (S. cerevisiae)	-1.15193	0.916382	1.02407	0.820017	1.03056	0.776009
NM_011157	19073	Srgn	serglycin	1.01768	0.133308	0.121267	0.146546	0.083117	0.111548
NM_001038589	59025	Usp14	ubiquitin specific peptidase 14	-1.55655	0.742424	1.1273	0.48895	1.18055	0.41183
NM_001242940	320354	Grin1os	glutamate receptor, ionotropic, NMDA1 (zeta 1), opposite strand	1.03707	0.204434	0.179856	0.23237	0.129109	0.178668
NR_072990	14760	Gpr19	G protein-coupled receptor 19	1.14257	0.52846	0.440994	0.633275	0.349628	0.55534
NM_138601	28295	D10Jhu81e	DNA segment, Chr 10, Johns Hopkins University 81 expressed	-1.04468	4.50368	4.53533	4.47226	22.3584	21.1386
NM_001170983	15381	Hnrnpc	heterogeneous nuclear ribonucleoprotein C	-1.33313	4.33566	4.54802	4.13321	22.5452	16.6102
NM_028627	73728	Psd	pleckstrin and Sec7 domain containing	1.19071	3.50233	3.37868	3.6305	9.35332	11.4163
NM_001198949	19765	Ralbp1	ralA binding protein 1	1.06023	4.80688	4.76487	4.84925	26.4125	27.6912
NR_040483	77341	9530026F06Rik	RIKEN cDNA 9530026F06 gene	1.20874	0.350871	0.239829	0.513328	0.176799	0.434969
NM_007706	216233	Socs2	suppressor of cytokine signaling 2	-1.33265	3.16538	3.3793	2.965	9.35386	6.85605
NM_133945	101568	Vrk3	vaccinia related kinase 3	1.02611	3.46344	3.4449	3.48208	9.87782	10.2173
NM_001039562	654824	Ankrd37	ankyrin repeat domain 37	-1.34302	2.34236	2.56474	2.13926	4.86964	3.42307
NM_001282992	18541	Pcnt	pericentrin (kendrin)	1.15847	2.46281	2.35899	2.5712	4.09533	5.00972
NM_146110	227290	Aamp	angio-associated migratory protein	1.0918	6.85774	6.79468	6.92139	114.906	113.626
NM_153087	225192	Hrh4	histamine receptor H4	-1.05495	0.0517551	0.103143	0.0259697	0.070118	0.020922
NM_021462	17347	Mknk2	MAP kinase-interacting serine/threonine kinase 2	1.03648	4.59032	4.56455	4.61624	22.8161	23.3753
NM_001301345	15387	Hnrnpk	heterogeneous nuclear ribonucleoprotein K isoform 4	-1.26208	3.43587	3.60786	3.27207	11.2061	8.71819
NR_045063	75259	4930556M19Rik	RIKEN cDNA 4930556M19 gene	-1.01215	0.00593996	0.0192556	0.00183236	0.012421	0.001868
NM_001302559	20558	Slfn4	schlafen 4	-1.08756	1.42114	1.48297	1.36188	1.77204	1.5753
NM_013923	30945	Rnf19a	ring finger protein 19A	1.12212	3.4523	3.37019	3.53641	9.28382	10.6785
NM_001037764	19377	Rai1	retinoic acid induced 1	1.87181	2.82935	2.41304	3.31747	4.27628	9.01049
NM_001110322	12517	Cd72	CD72 antigen	-1.21016	0.514103	0.669797	0.3946	0.583265	0.323161
NR_045694	242914	Gm4961	predicted pseudogene 4961	-1.01089	0.0138414	0.0237035	0.00808251	0.015375	0.006883
NM_001110223	13193	Dcx	doublecortin	-1.00239	0.00556246	0.00754044	0.00410333	0.004755	0.004117
NM_001001880	68481	Mpzl1	myelin protein zero-like 1	-1.32669	2.8678	3.07896	2.67113	7.39293	5.44304
NM_007835	13191	Dctn1	dynactin 1	1	1.56282e-05	1.539e-05	1.587e-05	1.1e-05	1e-05
NM_172729	107607	Nod1	nucleotide-binding oligomerization domain containing 1	-1.13309	0.00218376	0.180296	2.645e-05	0.129238	1.7e-05
NM_008311	15559	Htr2b	5-hydroxytryptamine (serotonin) receptor 2B	-1.02763	0.387311	0.407472	0.368148	0.319291	0.300911
NM_001163473	69066	1810010H24Rik	RIKEN cDNA 1810010H24 gene	1.08793	2.09508	2.03517	2.15675	3.05899	3.4756
NM_175489	237542	Osbpl8	oxysterol binding protein-like 8	1.05832	3.7479	3.70724	3.78901	12.074	12.8452
NM_010874	17961	Nat2	N-acetyltransferase 2 (arylamine N-acetyltransferase)	1.00001	2.07215e-05	1.395e-05	3.078e-05	1e-05	2e-05
NM_001252497	192786	Rapgef6	Rap guanine nucleotide exchange factor (GEF) 6	1.08491	0.00729412	0.00045077	0.11803	0.000297	0.090533
NM_175124	67867	Lrrc28	leucine rich repeat containing 28	-1.17419	0.764386	0.888948	0.657279	0.849845	0.580422
NM_001163478	19352	Rabggtb	RAB geranylgeranyl transferase, b subunit	1.16423	6.15734	6.04863	6.268	66.5964	73.2734
NM_001302345	19894	Rph3a	rabphilin-3A	1.00898	0.0321398	0.02633	0.0392315	0.017102	0.030652
NM_001080948	207214	Larp4	La ribonucleoprotein domain family, member 4	1.00021	9.91461e-05	2.933e-05	0.00033515	2e-05	0.000268
NM_177981	15114	Hap1	huntingtin-associated protein 1	1.06256	4.70221	4.65864	4.74618	24.4277	25.7756
NM_001163241	18105	Nqo2	NAD(P)H dehydrogenase, quinone 2	1.10695	1.49422	1.42272	1.56931	1.66382	1.97959
NR_111891	67068	Dynlrb1	.	1.11126	0.715076	0.643015	0.795212	0.550912	0.745416
NM_010925	18114	Rrp1	ribosomal RNA processing 1 homolog (S. cerevisiae)	1.1521	7.13929	7.03789	7.24215	136.315	144.337
NM_001199187	69090	Ascc1	activating signal cointegrator 1 complex subunit 1	1.28741	2.78795	2.61166	2.97613	5.06393	6.9213
NM_176954	319586	Celf5	CUGBP, Elav-like family member 5	1.1357	2.21699	2.1271	2.31068	3.34196	3.9769
NM_198652	381280	Hjurp	Holliday junction recognition protein	-1.00798	2.10084	2.10659	2.09511	3.27025	3.30538
NM_018882	14766	Gpr56	G protein-coupled receptor 56	1.26767	2.21362	2.04913	2.39131	3.09841	4.30572
NM_001025585	16522	Kcnj6	potassium inwardly-rectifying channel, subfamily J, member 6	1.05005	0.880811	0.846288	0.916743	0.799477	0.89853
NM_001033194	98488	Gtf3c3	general transcription factor IIIC, polypeptide 3	-1.00696	3.1739	3.1789	3.1689	8.00732	8.03865
NM_023792	75735	Pank1	pantothenate kinase 1	-1.09461	0.511398	0.580747	0.45033	0.488649	0.372597
NM_133355	170935	Grid2ip	glutamate receptor, ionotropic, delta 2 (Grid2) interacting protein 1	1.09325	1.24954	1.18687	1.3155	1.27359	1.50343
NM_010828	17684	Cited2	Cbp/p300-interacting transactivator, with Glu/Asp-rich carboxy-terminal domain, 2	1.16236	5.71532	5.60782	5.82488	48.8919	54.5882
NM_001034859	225594	Gm4841	predicted gene 4841	-1.00581	0.0763791	0.0806686	0.0723176	0.055238	0.054716
NM_018781	13655	Egr3	early growth response 3	1.13312	1.61501	1.52737	1.70767	1.86553	2.293
NM_010230	14260	Fmn1	formin 1	1.04248	0.725798	0.69641	0.756426	0.607295	0.699065
NM_021521	59024	Med12	mediator complex subunit 12	1.12474	2.71249	2.62902	2.79861	5.12435	6.019
NM_001033872	207818	Smagp	small cell adhesion glycoprotein	1.03984	2.41405	2.38603	2.4424	4.17369	4.48831
NM_138628	378431	Txlnb	taxilin beta	-1.00809	0.00329074	0.0124968	0.00086654	0.007833	0.000835
NM_007450	11739	Slc25a4	solute carrier family 25 (mitochondrial carrier, adenine nucleotide translocator), member 4	1.14628	9.80723	9.70924	9.9062	900.68	855.704
NM_027830	71567	Mcm9	minichromosome maintenance complex component 9	1.08639	2.20817	2.14921	2.26875	3.41971	3.828
NM_026846	68818	Zfand2b	zinc finger, AN1 type domain 2B	-1.25731	1.17214	1.34889	1.01855	1.53196	1.03714
NM_031196	20509	Slc19a1	solute carrier family 19 (folate transporter), member 1	1.00976	4.63405	4.62705	4.64106	23.9228	23.8543
NM_133662	15937	Ier3	immediate early response 3	1.13945	5.35544	5.26209	5.45043	37.7256	42.3314
NM_028906	74388	Dpp8	dipeptidylpeptidase 8	1.07787	3.78624	3.73254	3.84072	12.3009	13.354
NM_009829	12444	Ccnd2	cyclin D2	-1.00977	0.018084	0.0264121	0.0123818	0.017131	0.010228
NM_001040187	67040	Ddx17	DEAD (Asp-Glu-Ala-Asp) box polypeptide 17	1.30435	4.78185	4.59402	4.97736	23.3633	30.2656
NM_001163642	84505	Setdb1	SET domain, bifurcated 1	1.23927	1.83422	1.68599	1.99548	2.20082	3.02135
NM_001142950	70223	Nars	asparaginyl-tRNA synthetase	1.0911	6.96874	6.90613	7.03192	124.269	124.677
NM_177385	338349	Cntln	centlein, centrosomal protein	1.00495	0.0555169	0.0520686	0.0591936	0.035097	0.044598
NM_146087	93687	Csnk1a1	casein kinase 1, alpha 1	1.04916	6.22223	6.18771	6.25695	74.5542	72.695
NM_139307	246154	Vasn	vasorin	1.06815	1.28522	1.23855	1.33366	1.35565	1.53639
NM_001161431	245450	Slitrk2	SLIT and NTRK-like family, member 2	-1.00585	0.00251271	0.00910389	0.00069352	0.005928	0.000625
NM_009135	20272	Scn7a	sodium channel, voltage-gated, type VII, alpha	1.00305	0.122541	0.120363	0.124758	0.082609	0.095982
NM_145124	76580	Mib2	mindbomb homolog 2 (Drosophila)	1.10241	2.65343	2.58404	2.72469	4.94487	5.67158
NM_011858	23966	Tenm4	teneurin transmembrane protein 4	1.25636	2.26236	2.10372	2.43296	3.25903	4.45785
NM_025292	24071	Synj2bp	synaptojanin 2 binding protein	-1.1235	1.88922	1.97509	1.80709	2.90215	2.52228
NM_001162485	215705	Arrdc1	arrestin domain containing 1	-1.08566	2.64265	2.7026	2.58404	5.44754	5.06374
NM_023063	65970	Lima1	LIM domain and actin binding 1	1.1425	4.22821	4.13321	4.3254	16.4651	19.0572
NM_001242390	106628	Trip10	thyroid hormone receptor interactor 10	1.13787	0.372024	0.290342	0.476684	0.218368	0.39787
NM_016890	53598	Dctn3	dynactin 3	-1.12621	5.6407	5.72709	5.55561	53.1963	45.4079
NM_053198	94281	Sfxn4	sideroflexin 4	-1.10101	0.812765	0.885139	0.746309	0.845769	0.686255
NM_001253759	239188	Enox1	ecto-NOX disulfide-thiol exchanger 1	1.14872	0.835182	0.741137	0.94116	0.66307	0.931442
NM_001164152	21423	Tcf3	transcription factor 3	-1.4889	0.054994	0.579461	0.00521924	0.487873	0.004908
NM_010363	14874	Gstz1	glutathione transferase zeta 1 (maleylacetoacetate isomerase)	-1.14313	4.41135	4.5089	4.31591	21.9141	18.8995
NM_028188	72296	Rusc1	RUN and SH3 domain containing 1	-1.30108	1.56033	1.7617	1.38199	2.35591	1.6046
NM_001289507	50765	Tfr2	transferrin receptor protein 2 isoform a	-1.52923	0.000939381	0.612803	1.44e-06	0.520068	1e-06
NM_001251833	93681	Zkscan8	zinc finger with KRAB and SCAN domains 8	1.00376	1.10589	1.10319	1.1086	1.1435	1.16599
NM_001164662	20430	Cyfip1	cytoplasmic FMR1 interacting protein 1	1.36032	1.05374	0.854898	1.29884	0.810417	1.47117
NM_001289552	21804	Tgfb1i1	transforming growth factor beta-1-induced transcript 1 protein isoform c	-1.18454	0.473646	0.611311	0.366983	0.518858	0.299471
NM_001244202	18508	Pax6	paired box 6	-1.06502	0.243643	0.293282	0.202406	0.220596	0.154465
NM_021460	16889	Lipa	lysosomal acid lipase A	1.14714	2.12055	2.02384	2.22188	3.02103	3.68391
NR_015606	329251	Ppp1r12b	protein phosphatase 1, regulatory (inhibitor) subunit 12B	1.03785	0.207558	0.182485	0.236077	0.130691	0.181476
NM_001199593	320795	Pkn1	protein kinase N1	-1.12623	2.02904	2.1166	1.94511	3.30828	2.86981
NM_001177544_dup1	665433	Hist1h2ao	histone cluster 1, H2ao	-1.20333	0.802683	0.947225	0.680197	0.923487	0.613097
NM_001293621	14376	Ganab	neutral alpha-glucosidase AB isoform 2 precursor	1.13173	5.33844	5.24992	5.42845	37.4265	41.7258
NM_028443	73121	Fam101a	family with sequence similarity 101, member A	-1.06303	0.290364	0.337781	0.249603	0.259086	0.193277
NM_153196	71336	Rbks	ribokinase	-1.06916	1.93007	1.97891	1.88243	2.91244	2.7063
NM_001163729	71765	Klhdc3	kelch domain containing 3	-1.13553	3.46276	3.55565	3.37229	10.744	9.39522
NM_001142920	21416	Tcf7l2	transcription factor 7 like 2, T cell specific, HMG box	1.07306	0.540314	0.491834	0.593571	0.401889	0.517673
NM_001033197	99169	AU015228	expressed sequence AU015228	-1.02017	0.0137994	0.0343497	0.00554364	0.02274	0.005091
NM_026205	67504	Rnf151	ring finger protein 151	-1.1015	0.07936	0.175378	0.035911	0.125485	0.028076
NM_027400	70361	Lman1	lectin, mannose-binding, 1	1.01677	4.63848	4.6265	4.6505	23.9216	24.035
NM_025387	66154	Tmem14c	transmembrane protein 14C	-1.29538	4.70595	4.89634	4.52296	29.0613	21.875
NM_031180	83379	Klb	klotho beta	-1.00725	0.0961047	0.101458	0.0910342	0.06847	0.070073
NM_029293	75454	Phpt1	phosphohistidine phosphatase 1	-1.26346	5.71738	5.88856	5.55118	59.5372	45.2887
NM_008783	18514	Pbx1	pre B cell leukemia homeobox 1	1.02351	1.11357	1.09694	1.13046	1.13492	1.19764
NM_011650	22099	Tsn	translin	-1.0346	5.06183	5.08643	5.03735	33.5557	31.3947
NM_019835	56336	B4galt5	UDP-Gal:betaGlcNAc beta 1,4-galactosyltransferase, polypeptide 5	1.21376	4.93922	4.80145	5.08093	27.1751	32.2873
NM_001029988	245827	Fat2	FAT tumor suppressor homolog 2 (Drosophila)	-1.00047	0.0303982	0.0307362	0.0300639	0.0202	0.024123
NM_144923	233016	Blvrb	biliverdin reductase B (flavin reductase (NADPH))	-1.24326	4.6192	4.77894	4.46481	26.675	21.0553
NM_011803	23849	Klf6	Kruppel-like factor 6	1.18172	5.86687	5.74767	5.98855	54.1046	61.3527
NM_001177858	666731	Trim43c	tripartite motif-containing 43C	1.00418	0.0166318	0.0138938	0.0199094	0.008781	0.015722
NM_001164745	19244	Ptp4a2	protein tyrosine phosphatase 4a2	-1.79365	2.76133	3.21476	2.37186	8.18488	4.2186
NM_024225	69178	Snx5	sorting nexin 5	-1.04314	4.5374	4.56797	4.50703	22.882	21.6384
NM_173067	54525	Syt7	synaptotagmin VII	1.13345	1.20052	1.11355	1.29427	1.15646	1.46379
NM_183163	230726	Rhbdl2	rhomboid, veinlet-like 2 (Drosophila)	1.02187	0.0112411	0.00362764	0.0348332	0.002034	0.0273
NM_011741	22635	Zan	zonadhesin	-1.00331	0.00336816	0.00650662	0.00174353	0.003923	0.001757
NM_001285491	13972	Gnb1l	guanine nucleotide binding protein (G protein), beta polypeptide 1-like	-1.14321	0.00302475	0.193141	4.737e-05	0.138877	3.1e-05
NM_026728	52430	Echdc2	enoyl Coenzyme A hydratase domain containing 2	1.16052	1.37589	1.27269	1.48746	1.40256	1.81024
NM_033591	93716	Pcdhga8	protocadherin gamma subfamily A, 8	-1.03587	0.0749989	0.104614	0.0537675	0.071195	0.040546
NM_138657	192157	Socs7	suppressor of cytokine signaling 7	1.14537	3.24628	3.14985	3.34566	7.82688	9.18605
NM_020033	56642	Ankrd2	ankyrin repeat domain 2 (stretch responsive muscle)	-1.14412	0.194664	0.314662	0.120428	0.240336	0.092174
NM_001163818	52040	Ppp1r10	protein phosphatase 1, regulatory subunit 10	1.13027	4.83259	4.74507	4.92173	26.0077	29.1364
NM_026042	67224	Med29	mediator complex subunit 29	-1.04269	3.39705	3.42734	3.36703	9.72402	9.35272
NM_001098799	269389	Tox2	TOX high mobility group box family member 2	1.27204	4.38329	4.21315	4.56029	17.4529	22.4475
NM_001162388	18632	Pex11b	peroxisomal biogenesis factor 11 beta	1.08969	2.37097	2.30982	2.43374	3.94457	4.4602
NM_207624	11421	Ace	angiotensin I converting enzyme (peptidyl-dipeptidase A) 1	1.02054	2.57202	2.5574	2.58673	4.8367	5.07315
NM_001145800	93842	Igsf9	immunoglobulin superfamily, member 9	1.17817	1.35266	1.23955	1.47609	1.35637	1.78825
NM_133889	100383	Bsdc1	BSD domain containing 1	1.09871	4.38043	4.31305	4.44887	18.9585	20.794
NM_001293638	18004	Nek1	serine/threonine-protein kinase Nek1 isoform 2	-1.36629	0.0118579	0.450573	0.00031207	0.361115	0.000242
NM_009627	11535	Adm	adrenomedullin	1.00902	1.753	1.74654	1.75949	2.32136	2.4113
NM_015738	14429	Galr3	galanin receptor 3	1.08099	0.177314	0.129825	0.242175	0.089132	0.186136
NM_010590	16475	Ajuba	ajuba LIM protein	-1.04636	0.132095	0.16877	0.103391	0.120402	0.079468
NM_053130	93876	Pcdhb5	protocadherin beta 5	-1.06117	0.312144	0.357894	0.272243	0.275739	0.212864
NM_025671	66627	Ogfod2	2-oxoglutarate and iron-dependent oxygenase domain containing 2	1.03153	2.23726	2.21498	2.25976	3.64027	3.79825
NM_028316	72667	Zfp444	zinc finger protein 444	1.01136	2.39945	2.39131	2.40761	4.19546	4.3639
NM_001285795	22411	Wnt11	wingless-related MMTV integration site 11	-1.07888	0.140415	0.205487	0.0959486	0.149297	0.073881
NM_028385	72895	Setd5	SET domain containing 5	1.13752	4.83887	4.74681	4.93271	26.0647	29.35
NM_001105074	434113	Vmn2r44	vomeronasal 2, receptor 44	1.01583	0.164822	0.153881	0.176541	0.109088	0.133885
NM_025897	101867	Rrp8	ribosomal RNA processing 8, methyltransferase, homolog (yeast)	1.12207	2.74374	2.66192	2.82807	5.26549	6.16878
NM_133788	57295	Icmt	isoprenylcysteine carboxyl methyltransferase	1.07808	3.98564	3.93178	4.04025	14.2808	15.4595
NM_007715	12753	Clock	circadian locomotor output cycles kaput	-1.19207	1.5708	1.70264	1.44917	2.23261	1.73304
NM_013909	30840	Fbxl6	F-box and leucine-rich repeat protein 6	1.06731	3.98211	3.9354	4.02938	14.3013	15.3411
NM_001289540	20399	Sh2b1	SH2B adapter protein 1 isoform 1	1.10386	0.491407	0.425268	0.567831	0.334267	0.492236
NM_025462	107522	Ece2	endothelin converting enzyme 2	-1.16993	3.12321	3.23847	3.01205	8.3535	7.12077
NM_001252519	330502	Zfp82	zinc finger protein 82	1.00007	6.81392e-05	3.511e-05	0.00013224	2.4e-05	9.2e-05
NM_025590	329910	Acot11	acyl-CoA thioesterase 11	1.06345	1.22112	1.17755	1.26631	1.26233	1.41774
NR_104580	20541	Slc8a1	solute carrier family 8 (sodium/calcium exchanger), member 1	1.13941	2.08144	1.98943	2.17771	2.93759	3.53993
NM_178607	51902	Rnf24	ring finger protein 24	1.17843	1.91532	1.80055	2.03741	2.44836	3.14305
NM_001177760	106869	Tnfaip8	tumor necrosis factor, alpha-induced protein 8	1.01158	0.0606815	0.0529427	0.0695514	0.035643	0.052461
NM_025623	66536	Nipsnap3b	nipsnap homolog 3B (C. elegans)	1.06027	4.15674	4.11474	4.19917	16.2257	17.4334
NM_011175	19141	Lgmn	legumain	1.16253	8.15983	8.05192	8.26919	284.467	289.527
NR_028376	77940	A930004D18Rik	RIKEN cDNA A930004D18 gene	1.03468	1.17266	1.14832	1.19751	1.21409	1.30274
NM_145619	235587	Parp3	poly (ADP-ribose) polymerase family, member 3	1.1633	2.94604	2.83894	3.05717	6.08763	7.39184
NM_144820	215814	Ccdc28a	coiled-coil domain containing 28A	-1.08028	3.82551	3.88161	3.77021	13.755	12.6828
NM_001291212	360013	Myo18a	unconventional myosin-XVIIIa isoform 3	-1.65087	0.0188489	0.723721	0.00049091	0.640384	0.000408
NM_146153	230753	Thrap3	thyroid hormone receptor associated protein 3	1.07035	5.29691	5.2481	5.34618	37.3723	39.1313
NM_008583	17283	Men1	multiple endocrine neoplasia 1	-1.06408	2.97615	3.02129	2.93168	7.07319	6.66456
NM_001034085	73699	Ppp2r1b	protein phosphatase 2, regulatory subunit A, beta	-1.00168	0.00340091	0.00482341	0.00239793	0.002775	0.002473
NM_001163378	76967	2700049A03Rik	RIKEN cDNA 2700049A03 gene	-1.14999	1.54472	1.64881	1.4472	2.1176	1.72845
NM_172866	242406	Rgp1	RGP1 retrograde golgi transport homolog (S. cerevisiae)	1.06653	2.53583	2.48979	2.58272	4.56344	5.05718
NM_024240	109145	Gins4	GINS complex subunit 4 (Sld5 homolog)	-1.20952	4.67053	4.80976	4.53533	27.3159	22.0788
NM_023132	19703	Renbp	renin binding protein	1.10024	5.49364	5.42516	5.56298	42.577	45.6721
NM_025381	66144	Atp6v1f	ATPase, H+ transporting, lysosomal V1 subunit F	-1.03627	6.9273	6.95305	6.90165	129.525	112.981
NM_001160386	227058	Dnah7b	dynein, axonemal, heavy chain 7B	-1.00478	0.0472998	0.0508664	0.0439834	0.034232	0.034198
NM_029181	75140	Slxl1	Slx-like 1	-1.28972	3.5072	3.69553	3.32847	11.9558	9.07088
NM_026038	67217	L3hypdh	L-3-hydroxyproline dehydratase (trans-)	-1.04067	1.15506	1.18417	1.12667	1.26989	1.19273
NM_007626	12419	Cbx5	chromobox 5	1.35095	2.18113	1.97491	2.40889	2.90132	4.36758
NM_207217	106581	Itfg3	integrin alpha FG-GAP repeat containing 3	1.3413	2.41398	2.21143	2.63507	3.63141	5.28256
NM_029945	77626	Smpd4	sphingomyelin phosphodiesterase 4	-1.29189	3.00548	3.19589	2.82641	8.09555	6.16622
NR_045969	330599	Gm16938	predicted gene, 16938	-1.0782	0.000884992	0.108628	7.21e-06	0.074333	5e-06
NM_001130479	53322	Nucb2	nucleobindin 2	1.0462	3.82369	3.79126	3.85641	12.8745	13.5216
NM_173032	271981	Tbck	TBC1 domain containing kinase	1.01213	0.042684	0.0348613	0.0522621	0.023095	0.03965
NM_008891	18949	Pnn	pinin	1.10348	4.81166	4.74115	4.88321	25.9567	28.3996
NR_125870	11798	Xiap	.	-1.1201	1.34504	1.42934	1.26571	1.67874	1.41735
NM_001135569	544717	1190007I07Rik	RIKEN cDNA 1190007I07 gene	-1.20913	1.63841	1.78111	1.50714	2.39846	1.84615
NM_175393	108978	4930555G01Rik	RIKEN cDNA 4930555G01 gene	1.02729	0.899323	0.880109	0.918956	0.839985	0.90047
NM_023653	22413	Wnt2	wingless-related MMTV integration site 2	1.07226	0.291536	0.245523	0.346173	0.18077	0.279554
NM_080437	107934	Celsr3	cadherin, EGF LAG seven-pass G-type receptor 3 (flamingo homolog, Drosophila)	1.2383	3.26487	3.11433	3.42269	7.61685	9.78614
NM_008495	16852	Lgals1	lectin, galactose binding, soluble 1	-1.23099	10.4774	10.6284	10.3285	1708.74	1166.4
NM_175451	216197	Ckap4	cytoskeleton-associated protein 4	1.02899	4.9353	4.91473	4.95596	29.5496	29.8077
NM_001290496	227682	Trub2	probable tRNA pseudouridine synthase 2 isoform c	1.33428	0.00948048	0.00021591	0.416282	0.000143	0.34225
NM_023210	66471	Anp32e	acidic (leucine-rich) nuclear phosphoprotein 32 family, member E	-1.03846	5.69827	5.72556	5.67111	53.1728	48.9292
NM_021710	11782	Ap4s1	adaptor-related protein complex AP-4, sigma 1	-1.17759	3.4752	3.59512	3.35928	11.0727	9.30278
NM_026464	67936	Wdr55	WD repeat domain 55	-1.06683	4.1869	4.23383	4.14049	17.755	16.7329
NM_153394	239845	Gpr156	G protein-coupled receptor 156	-1.04564	0.165037	0.200345	0.135952	0.144937	0.103838
NM_026851	68836	Mrpl52	mitochondrial ribosomal protein L52	-1.24808	6.45667	6.6185	6.29879	101.912	74.8492
NM_008247	19012	Ppap2a	phosphatidic acid phosphatase type 2A	-1.05409	3.84014	3.87833	3.80232	13.7091	12.9726
NM_001159514	26914	H2afy	H2A histone family, member Y	-1.00054	0.000561031	0.00107484	0.00029284	0.000629	0.000222
NM_001159289	14025	Bcl11a	B cell CLL/lymphoma 11A (zinc finger protein)	1	4.56369e-06	4.33e-06	4.81e-06	3e-06	3e-06
NM_013783	27390	Mmel1	membrane metallo-endopeptidase-like 1	1.02801	0.0856955	0.0680563	0.107907	0.04622	0.082774
NM_009868	12562	Cdh5	cadherin 5	1.00174	0.0268982	0.0256761	0.0281784	0.01676	0.022514
NM_028932	74427	Eaf1	ELL associated factor 1	1.0263	4.57607	4.55739	4.59484	22.7109	22.9995
NM_172307	270669	Mbtps2	membrane-bound transcription factor peptidase, site 2	1.0565	3.71876	3.67932	3.75861	11.8072	12.5976
NM_001252505	20440	St6gal1	beta galactoside alpha 2,6 sialyltransferase 1	-1.24534	2.2848	2.44854	2.13201	4.4138	3.40727
NM_001285412	12321	Calu	calumenin	-1.74958	1.75617	2.20543	1.39843	3.6017	1.6383
NM_001172062	70361	Lman1	lectin, mannose-binding, 1	1.07506	1.66405	1.61266	1.71708	2.03223	2.31332
NM_027191	69736	Nup37	nucleoporin 37	-1.28818	3.70673	3.8939	3.52857	13.8895	10.605
NM_177303	320974	Lrrn4	leucine rich repeat neuronal 4	1.10547	2.20469	2.13355	2.2782	3.3669	3.86408
NM_001122765	64383	Sirt2	sirtuin 2	1.06232	4.10498	4.06161	4.14883	15.6891	16.8229
NM_145503	226154	Lzts2	leucine zipper, putative tumor suppressor 2	-1.39376	2.40669	2.65807	2.17909	5.24146	3.5443
NM_178384	72723	Zfp74	zinc finger protein 74	-1.05971	1.8375	1.87981	1.79615	2.65497	2.49884
NM_001013749	210573	Tmem151b	transmembrane protein 151B	1.20309	2.18087	2.05157	2.31832	3.10519	4.01408
NM_007993	14118	Fbn1	fibrillin 1	1.07525	1.07282	1.02176	1.12643	1.02571	1.19251
NM_172477	209773	Dennd2a	DENN/MADD domain containing 2A	1.06951	4.44897	4.40076	4.49771	20.1927	21.4879
NM_019408	18034	Nfkb2	nuclear factor of kappa light polypeptide gene enhancer in B cells 2, p49/p100	1.05795	0.742299	0.702776	0.784046	0.614322	0.731516
NM_001039179	76895	Bicd2	bicaudal D homolog 2 (Drosophila)	1.17968	2.45412	2.33782	2.57621	4.03271	5.03286
NM_019479	55927	Hes6	hairy and enhancer of split 6	-1.09104	4.26263	4.32595	4.20024	19.1385	17.4489
NM_022014	63828	Fn3k	fructosamine 3 kinase	-1.09021	0.205971	0.277491	0.152884	0.207481	0.116572
NM_001167746	69926	Dnah17	dynein, axonemal, heavy chain 17	1.0794	0.890929	0.837516	0.947749	0.784583	0.941192
NM_001001447	232878	Zscan22	zinc finger and SCAN domain containing 22	-1.00006	2.05176e-05	8.752e-05	4.81e-06	6.1e-05	3e-06
NM_177820	328561	Apol10b	apolipoprotein L 10B	-1.15256	2.16346	2.26831	2.06346	3.81036	3.21442
NM_016899	53868	Rab25	RAB25, member RAS oncogene family	-1.08538	0.22038	0.287266	0.169068	0.215242	0.128405
NM_008084	14433	Gapdh	glyceraldehyde-3-phosphate dehydrogenase	1.18968	10.0307	9.9062	10.1568	1058.92	1008.72
NR_015574	319960	4930513N10Rik	RIKEN cDNA 4930513N10 gene	-1.03216	0.692895	0.716102	0.67044	0.631412	0.598002
NM_001185021	232341	Wnk1	WNK lysine deficient protein kinase 1	1.42386	3.61951	3.37357	3.88337	9.3036	13.7956
NM_007960	14009	Etv1	ets variant gene 1	1.10432	2.95776	2.88705	3.03021	6.37907	7.2181
NM_028938	74435	Lrriq3	leucine-rich repeats and IQ motif containing 3	-1.17407	0.241004	0.383125	0.151603	0.296495	0.115428
NM_134252	171382	Trpm8	transient receptor potential cation channel, subfamily M, member 8	-1.03161	0.0355926	0.0645308	0.0196314	0.043519	0.015589
NM_133984	69536	Hemk1	HemK methyltransferase family member 1	-1.11672	1.80265	1.88404	1.72478	2.66898	2.33308
NM_021717	60345	Nrip2	nuclear receptor interacting protein 2	1.00176	1.69795	1.69668	1.69922	2.22198	2.27108
NM_001286465	12234	Btrc	beta-transducin repeat containing protein	1.15713	0.358176	0.26805	0.478605	0.199701	0.400294
NM_175461	226610	Fam78b	family with sequence similarity 78, member B	1.08675	2.36628	2.30703	2.42705	3.93453	4.4335
NM_012017	26919	Zfp346	zinc finger protein 346	-1.04789	2.96939	3.00332	2.93584	6.97941	6.69289
NM_001080818	229776	Cdc14a	CDC14 cell division cycle 14A	1.04764	1.95841	1.92512	1.99227	2.77618	3.01322
NM_133888	100340	Smpdl3b	sphingomyelin phosphodiesterase, acid-like 3B	-1.06286	3.72863	3.77286	3.68491	12.693	11.9181
NM_024266	75617	Rps25	ribosomal protein S25	-1.09201	10.3306	10.3943	10.2673	1512.57	1105.76
NM_001290636	67299	Dock7	dedicator of cytokinesis protein 7 isoform 1	1.13846	3.62751	3.53517	3.72226	10.5886	12.2257
NM_011232	19355	Rad1	RAD1 homolog (S. pombe)	-1.98195	1.86695	2.42452	1.4376	4.32059	1.71006
NR_040316	320879	B230217O12Rik	RIKEN cDNA B230217O12 gene	1.01155	0.835097	0.826855	0.843422	0.770352	0.801959
NM_001271443	225887	Ndufs8	NADH dehydrogenase (ubiquinone) Fe-S protein 8	-1.34632	5.15365	5.37262	4.9436	40.979	29.5489
NM_001252261	18148	Npm1	nucleophosmin 1	1.12462	8.05695	7.97268	8.14211	265.125	262.928
NM_023651	72129	Pex13	peroxisomal biogenesis factor 13	-1.11614	3.31421	3.39442	3.2359	9.4674	8.50731
NM_001205392	77040	Atg16l1	autophagy related 16-like 1 (S. cerevisiae)	1.63374	2.46745	2.13864	2.84682	3.38294	6.25941
NM_178697	229933	Clca5	chloride channel calcium activated 5	-1.02028	0.0187627	0.0381881	0.00921857	0.025576	0.007634
NM_001080129	21917	Tmpo	thymopoietin	1.00477	4.23512	4.23168	4.23855	17.7093	17.9058
NM_001287139	108946	Zzz3	zinc finger, ZZ domain containing 3	-1.07631	1.25598	1.31015	1.20405	1.46375	1.31324
NM_134078	105513	Chmp7	charged multivesicular body protein 7	1	4.23078	4.23078	4.23078	17.6997	17.8241
NM_011409	20557	Slfn3	schlafen 3	1.03152	2.289	2.26673	2.3115	3.80544	3.9804
NM_198967	387314	Tmtc1	transmembrane and tetratricopeptide repeat containing 1	1.10803	3.05263	2.97953	3.12752	6.85034	7.79624
NM_001195538	13175	Dclk1	doublecortin-like kinase 1	1.4224	1.15837	0.931765	1.4401	0.906466	1.71504
NM_001034866	240023	Pnldc1	poly(A)-specific ribonuclease (PARN)-like domain containing 1	-1.03434	0.0958542	0.123251	0.0745472	0.084147	0.056497
NM_001098233	75029	Purg	purine-rich element binding protein G	-1.03698	1.91645	1.94282	1.89043	2.82254	2.72779
NM_175665	319184	Hist1h2bk	histone cluster 1, H2bk	1.01081	2.02697	2.01923	2.03474	3.00343	3.1363
NM_026365	67767	Jagn1	jagunal homolog 1 (Drosophila)	-1.11115	5.21179	5.28837	5.13632	38.6003	33.6702
NM_001163758	207667	Skor1	SKI family transcriptional corepressor 1	1.02964	0.0814435	0.0630541	0.105196	0.042644	0.080745
NM_001029842	104681	Slc16a6	solute carrier family 16 (monocarboxylic acid transporters), member 6	1.00931	0.241838	0.235248	0.248613	0.172859	0.192586
NM_025385	66151	Prr13	proline rich 13	-1.02532	3.79192	3.81	3.77392	13.0657	12.7158
NM_026561	68106	Nt5c3b	5'-nucleotidase, cytosolic IIIB	1.06894	0.540228	0.494275	0.590453	0.404117	0.514614
NM_027498	70661	Sik3	SIK family kinase 3	1.20001	3.35931	3.23036	3.49341	8.28229	10.3022
NR_003619	229613	6330549D23Rik	RIKEN cDNA 6330549D23 gene	-1.02843	0.109224	0.131305	0.0908565	0.090213	0.070009
NM_023472	68558	Ankra2	ankyrin repeat, family A (RFXANK-like), 2	-1.08634	3.13967	3.19998	3.08051	8.10863	7.52792
NM_001033157	236366	5730507C01Rik	RIKEN cDNA 5730507C01 gene	-1.06517	0.491674	0.539321	0.448236	0.447055	0.37125
NM_001198570	329165	Abi2	abl-interactor 2	-1.08104	0.182823	0.247476	0.135061	0.182171	0.103347
NM_007668	12568	Cdk5	cyclin-dependent kinase 5	1.03737	3.97321	3.94683	3.99977	14.4238	15.013
NM_001252468	224727	Bag6	BCL2-associated athanogene 6	1.00001	5.06331e-05	4.424e-05	5.795e-05	3e-05	3.9e-05
NM_172286	234797	6430548M08Rik	RIKEN cDNA 6430548M08 gene	1.31253	1.78988	1.60442	1.99678	2.0169	3.024
NR_046015	382255	Gm1720	predicted gene 1720	-1.00649	0.0309837	0.0360006	0.0266659	0.023968	0.021455
NM_146112	227331	Gigyf2	GRB10 interacting GYF protein 2	-1.08795	3.27959	3.34095	3.21935	9.08847	8.40669
NM_001177624	241612	Slc5a12	solute carrier family 5 (sodium/glucose cotransporter), member 12	1.08282	0.417118	0.363651	0.478445	0.280243	0.400141
NM_001163791	56452	Orc6	origin recognition complex, subunit 6	1.06918	0.794736	0.747946	0.844453	0.671907	0.804135
NM_010123	13669	Eif3a	eukaryotic translation initiation factor 3, subunit A	1.24492	6.78753	6.63134	6.9474	102.806	116.588
NM_001146046	102747	Lrrc49	leucine rich repeat containing 49	1.04061	1.25369	1.22531	1.28274	1.33026	1.44549
NM_178110	67525	Trim62	tripartite motif-containing 62	1.14635	1.83775	1.74187	1.93892	2.31254	2.85562
NM_001130453	18023	Nfe2l1	nuclear factor, erythroid derived 2,-like 1	1.26767	5.39662	5.22824	5.57042	37.0225	45.8622
NM_001293779	66511	Chtop	chromatin target of PRMT1 protein isoform 5	-4.94279	0.00842371	2.30536	3.078e-05	3.92806	2e-05
NM_026350	67736	Ccdc130	coiled-coil domain containing 130	-1.1681	2.69851	2.81292	2.58876	5.95306	5.08755
NM_011732	22608	Ybx1	Y box protein 1	-1.08628	7.3519	7.41183	7.29244	178.931	149.68
NM_023523	111175	Pecr	peroxisomal trans-2-enoyl-CoA reductase	-1.2453	2.65517	2.81812	2.50163	5.97811	4.73062
NM_001083118	21750	Terf2	telomeric repeat binding factor 2	-1.09545	2.06738	2.13419	2.00266	3.36857	3.04093
NM_001291235	68385	Tlcd1	calfacilitin isoform b	1.05819	0.004231	0.00021879	0.0818197	0.000146	0.062384
NM_001253702	229681	St7l	suppression of tumorigenicity 7-like	1.12175	0.00123087	9.14e-06	0.165759	7e-06	0.126248
NM_027120	69564	Nmrk2	nicotinamide riboside kinase 2	-1.05303	0.0984027	0.142502	0.0679505	0.098418	0.051397
NM_001033432	380629	Heca	headcase homolog (Drosophila)	1.15333	3.64114	3.53969	3.74549	10.6071	12.4548
NM_178202	319188	Hist1h2bp	histone cluster 1, H2bp	-1.15221	0.493995	0.606661	0.402252	0.513642	0.32954
NM_001290795	54636	Wdr45	WD repeat domain phosphoinositide-interacting protein 4 isoform b	-1.07187	0.219501	0.275207	0.175071	0.204883	0.132975
NM_001291025	14755	Pigq	phosphatidylinositol N-acetylglucosaminyltransferase subunit Q isoform 1	-1.50185	0.367346	0.763484	0.176746	0.690395	0.133977
NM_021326	57782	Rbak	RB-associated KRAB repressor	-1.00985	0.264959	0.272127	0.257981	0.203063	0.200165
NR_073176	11596	Ager	advanced glycosylation end product-specific receptor	-1.11558	0.415783	0.502101	0.344304	0.411538	0.27747
NM_024249	72055	Slc38a10	solute carrier family 38, member 10	-1.36435	3.28069	3.51244	3.06423	10.3907	7.43814
NM_009329	21408	Zfp354a	zinc finger protein 354A	-1.13471	1.80424	1.89771	1.71538	2.70423	2.30915
NM_001100187	677156	Gm9705	predicted gene 9705	-1.0768	0.184931	0.245856	0.139103	0.181059	0.106151
NM_133907	100763	Ube3c	ubiquitin protein ligase E3C	1.03544	4.83904	4.81398	4.86423	27.3846	27.9672
NM_177346	229357	Gpr149	G protein-coupled receptor 149	1.00229	0.00186848	0.00084275	0.00414264	0.000505	0.004156
NM_001302958	70892	Ttll7	tubulin polyglutamylase TTLL7 isoform Ttll7s	-1	5.68958e-06	6.73e-06	4.81e-06	5e-06	3e-06
NM_001101431	70291	2510049J12Rik	RIKEN cDNA 2510049J12 gene	-1.04966	0.0549683	0.100103	0.0301841	0.067473	0.024166
NR_110431	100039691	Lincenc1	.	1.20177	0.0353927	0.00464273	0.269807	0.002664	0.210806
NM_001168488	17283	Men1	multiple endocrine neoplasia 1	-1.23893	1.83093	1.99199	1.68289	2.94445	2.23228
NM_181072	71602	Myo1e	myosin IE	-1.039	0.573619	0.60188	0.546684	0.509026	0.469098
NM_001134791	100273	Osbpl9	oxysterol binding protein-like 9	2.06219	1.0571	0.656907	1.70108	0.568735	2.27441
NM_001085373	328949	Mcc	mutated in colorectal cancers	-1.00149	0.00301724	0.00427587	0.0021291	0.002445	0.002185
NM_001198811	329872	Frem1	Fras1 related extracellular matrix protein 1	1.09902	0.00345399	8.752e-05	0.136312	6.1e-05	0.104113
NM_001033213	104718	Ttc7b	tetratricopeptide repeat domain 7B	1.18193	4.06204	3.94326	4.1844	14.3949	17.231
NM_020496	57246	Tbx20	T-box 20	1.03475	0.204116	0.180956	0.230241	0.129589	0.176683
NM_145404	214572	Prmt7	protein arginine N-methyltransferase 7	-1.08858	4.27828	4.33994	4.2175	19.3112	17.661
NM_001287165	269966	Nup98	nucleoporin 98	1.0707	2.05272	2.00403	2.10259	2.97276	3.3283
NM_001033474	382423	Atxn7l3b	ataxin 7-like 3B	1.00314	4.66409	4.66182	4.66635	24.479	24.2841
NM_029360	75604	Tm4sf5	transmembrane 4 superfamily member 5	-1.00931	0.0524865	0.0595972	0.0462241	0.039653	0.035479
NM_001081436	227195	Ino80d	INO80 complex subunit D	1.09293	2.02396	1.96088	2.08908	2.86851	3.28958
NR_104287	67399	Pdlim7	PDZ and LIM domain 7	1.72819	2.09437	1.7366	2.52586	2.30447	4.83158
NM_007632	12445	Ccnd3	cyclin D3	1.00691	3.59181	3.58685	3.59678	10.9845	11.1497
NM_025773	66799	Ube2w	ubiquitin-conjugating enzyme E2W (putative)	-1.11936	4.22584	4.30795	4.14528	18.859	16.7775
NM_016810	53334	Gosr1	golgi SNAP receptor complex member 1	-1.03629	3.48923	3.51505	3.46361	10.4177	10.0707
NM_183161	228993	Slc17a9	solute carrier family 17, member 9	-1.01958	0.655846	0.669981	0.642008	0.583469	0.564759
NM_172645	226551	Suco	SUN domain containing ossification factor	-1.01972	4.17619	4.19031	4.16213	17.1958	16.9896
NM_172726	231868	E130309D02Rik	RIKEN cDNA E130309D02 gene	-1.03816	4.34518	4.37227	4.31825	19.7566	18.9538
NM_001159366	74201	Cep97	centrosomal protein 97	-1.14217	0.819534	0.921016	0.729234	0.892873	0.670383
NM_198861	192976	Fam211a	family with sequence similarity 211, member A	-1.22873	1.58449	1.74003	1.44286	2.30811	1.7194
NR_111937	233575	Pgap2	.	1.00012	0.000214648	0.00014474	0.00031832	0.0001	0.000249
NM_001293641	74776	Ppa2	inorganic pyrophosphatase 2, mitochondrial isoform 2 precursor	-1.3002	1.4294	1.63126	1.25252	2.08308	1.39722
NM_001195497	70762	Dclk2	doublecortin-like kinase 2	1.51745	2.51762	2.2347	2.83636	3.69278	6.20904
NM_001302267	14339	Aktip	AKT-interacting protein isoform 1	-1.91449	1.1116	1.67477	0.737808	2.17482	0.677719
NM_026324	67703	Kirrel3	kin of IRRE like 3 (Drosophila)	1.02549	0.0628706	0.0472813	0.0836	0.031584	0.064093
NM_001281934	18554	Pcsk7	proprotein convertase subtilisin/kexin type 7	-1.21573	0.421831	0.585653	0.303833	0.493108	0.24212
NM_178797	330450	Far2	fatty acyl CoA reductase 2	-1.0118	1.17477	1.18326	1.16634	1.26832	1.2511
NM_001113199	17938	Naca	nascent polypeptide-associated complex alpha polypeptide	1.07784	0.898372	0.845929	0.954065	0.798851	0.948714
NM_001110498	15976	Ifnar2	interferon (alpha and beta) receptor 2	-1.06691	3.56852	3.61554	3.5221	11.2806	10.5639
NM_001009819	215493	A3galt2	alpha 1,3-galactosyltransferase 2 (isoglobotriaosylceramide synthase)	1.04116	0.270224	0.242693	0.300879	0.178744	0.240094
NM_013492	12759	Clu	clusterin	1.20488	4.44239	4.30998	4.57887	18.9054	22.7762
NM_172684	229675	Rsbn1	rosbin, round spermatid basic protein 1	1.08314	2.26619	2.20931	2.32454	3.61944	4.0367
NM_007540	12064	Bdnf	brain derived neurotrophic factor	-1.00466	0.0836578	0.087082	0.0803683	0.059411	0.060886
NM_028464	56738	Mocs1	molybdenum cofactor synthesis 1	1.35065	1.85743	1.65321	2.08687	2.12908	3.28027
NM_008446	16571	Kif4	kinesin family member 4	-1.15572	2.76343	2.8698	2.661	6.28067	5.39767
NM_009049	19711	Resp18	regulated endocrine-specific protein 18	-1.04359	6.4328	6.46366	6.4021	90.1632	81.3957
NM_001103156	74051	Steap2	six transmembrane epithelial antigen of prostate 2	1	0.000156996	0.00015532	0.00015869	0.000107	0.000111
NM_001167994	215201	Trmt2b	TRM2 tRNA methyltransferase 2B	-1.18606	0.00262042	0.246203	2.789e-05	0.181237	1.8e-05
NM_147201	192292	Nrbp1	nuclear receptor binding protein 1	-1.06804	4.74552	4.79324	4.69827	26.967	24.8217
NM_001033373	271697	Cdk15	cyclin-dependent kinase 15	1.07495	2.19458	2.14306	2.24733	3.39775	3.76347
NM_027091	69482	Nup35	nucleoporin 35	-1.10315	3.43678	3.50832	3.3667	10.3574	9.35243
NM_080436	107605	Rdh1	retinol dehydrogenase 1 (all trans)	-1.04227	0.0390846	0.0790564	0.019323	0.054443	0.015396
NM_008000	14158	Fert2	fer (fms/fps related) protein kinase, testis specific 2	-1.11038	0.669236	0.749011	0.597957	0.673317	0.521767
NM_001172091	75462	1700001C19Rik	RIKEN cDNA 1700001C19 gene	-1.12083	0.115412	0.224026	0.0594565	0.163807	0.044774
NR_104069	22323	Vasp	vasodilator-stimulated phosphoprotein	-1.51992	3.94358	4.25712	3.65313	18.0914	11.625
NM_001079905	58887	Repin1	replication initiator 1	1.84065	0.0122765	0.00017119	0.880385	0.000117	0.851263
NM_026539	68058	Chd1l	chromodomain helicase DNA binding protein 1-like	-1.16992	2.71157	2.82714	2.60073	6.02255	5.12881
NM_026015	67178	Zmat5	zinc finger, matrin type 5	-1.1798	4.20903	4.32999	4.09145	19.1701	16.0866
NM_001302538	72114	Zbed3	zinc finger BED domain-containing protein 3	1.07549	0.0188821	0.00329242	0.108289	0.001844	0.083194
NM_026203	52906	Ahi1	Abelson helper integration site 1	1.08427	3.71373	3.65583	3.77255	11.5939	12.708
NM_025547	66410	Mterfd1	MTERF domain containing 1	-1.11885	5.10642	5.18807	5.02605	36.0732	31.201
NM_001033331	237436	Gas2l3	growth arrest-specific 2 like 3	2.1135	0.0536797	0.0026624	1.0823	0.001542	1.13113
NM_052994	94214	Spock2	sparc/osteonectin, cwcv and kazal-like domains proteoglycan 2	1.16838	4.97242	4.86144	5.08594	28.3863	32.4315
NM_001083921	24105	Rbck1	RanBP-type and C3HC4-type zinc finger containing 1	1.03152	4.21546	4.19313	4.2379	17.2232	17.9013
NM_001039386	56876	Nsmf	NMDA receptor synaptonuclear signaling and neuronal migration factor	-1.1898	3.44135	3.56899	3.31827	10.8422	9.01463
NM_033476	21422	Tfcp2	transcription factor CP2	1.01878	2.37651	2.36312	2.38997	4.10718	4.29808
NM_026714	68394	Ccdc163	coiled-coil domain containing 163	1.07961	1.59459	1.54029	1.6508	1.89666	2.16289
NM_025882	66979	Pole4	polymerase (DNA-directed), epsilon 4 (p12 subunit)	-1.05056	4.90159	4.9373	4.86614	30.047	28.0058
NM_013735	27223	Trp53bp1	transformation related protein 53 binding protein 1	1.24072	3.19483	3.04303	3.35421	7.20878	9.26116
NM_146095	225998	Rorb	RAR-related orphan receptor beta	1.00007	5.86358e-05	2.693e-05	0.00012767	1.8e-05	8.9e-05
NM_172162	102423	Hinfp	histone H4 transcription factor	1.153	3.43203	3.33087	3.53626	9.00931	10.6758
NM_007838	13200	Ddost	dolichyl-di-phosphooligosaccharide-protein glycotransferase	1.04728	7.12223	7.08899	7.15563	140.538	135.509
NM_138580	27632	Nelfe	negative elongation factor complex member E, Rdbp	1.1204	3.91096	3.82982	3.99383	13.2689	14.9424
NM_001290127	102902673	Rbm14-rbm4	Rbm14-Rbm4 readthrough isoform a	1.09877	0.10041	0.053293	0.189183	0.035886	0.144155
NM_007625	12418	Cbx4	chromobox 4	1.19632	3.84212	3.715	3.97359	12.1515	14.7398
NM_009764	12189	Brca1	breast cancer 1	-1.0537	2.65566	2.69366	2.61819	5.41141	5.21352
NR_027316	435518	Pdxk-ps	pyridoxal (pyridoxine, vitamin B6) kinase, pseudogene	1.00178	0.0687114	0.0674397	0.070007	0.045992	0.05271
NM_028450	70676	Gulp1	GULP, engulfment adaptor PTB domain containing 1	1.01512	0.0262125	0.017535	0.0391843	0.011394	0.030609
NR_027493	18771	Pknox1	Pbx/knotted 1 homeobox	1.15607	1.02063	0.921361	1.1306	0.893224	1.19772
NM_001166549	74203	Eif4enif1	eukaryotic translation initiation factor 4E nuclear import factor 1	-1.10073	2.01066	2.08109	1.94262	3.18967	2.86214
NM_029835	77011	Ticrr	TOPBP1-interacting checkpoint and replication regulator	1.04018	1.68168	1.6535	1.71034	2.13053	2.29955
NR_110360	83679	Pde4dip	.	1.03119	0.0909923	0.0714968	0.115804	0.048778	0.088886
NM_007381	11363	Acadl	acyl-Coenzyme A dehydrogenase, long-chain	-1.03603	4.17172	4.19733	4.14626	17.2745	16.8013
NM_172717	231600	Chfr	checkpoint with forkhead and ring finger domains	1.22916	1.78814	1.64548	1.94315	2.11006	2.86353
NM_198113	245857	Ssh3	slingshot homolog 3 (Drosophila)	-1.02766	0.750605	0.770543	0.731184	0.700179	0.671735
NM_013535	14790	Grcc10	gene rich cluster, C10 gene	-1.38111	6.5343	6.77136	6.30554	113.662	75.1321
NM_001146052	53415	Htatip2	HIV-1 tat interactive protein 2, homolog (human)	-1.00002	0.000166321	0.00018033	0.0001534	0.000124	0.000109
NM_009722	11938	Atp2a2	ATPase, Ca++ transporting, cardiac muscle, slow twitch 2	1.47742	0.485557	0.279735	0.842817	0.209046	0.801587
NM_133957	54446	Nfat5	nuclear factor of activated T cells 5	1.60772	2.55871	2.23902	2.92404	3.71141	6.62079
NM_001302335	67212	Mrpl55	39S ribosomal protein L55, mitochondrial isoform 1	-1.30512	2.48603	2.68553	2.30134	5.36893	3.94549
NM_145589	233895	Prr14	proline rich 14	1.02069	4.11135	4.0966	4.12614	16.0284	16.5234
NM_001290125	19653	Rbm4	RNA-binding protein 4 isoform b	-1.10238	0.576357	0.650943	0.510317	0.561834	0.432154
NM_029025	74626	Tmem81	transmembrane protein 81	1.12799	1.09964	1.01619	1.18994	1.01642	1.29209
NM_001291817	78334	Cdk19	cyclin-dependent kinase 19 isoform 4	1.0521	1.42622	1.39005	1.46332	1.60723	1.76202
NM_001256518	319475	Zfp672	zinc finger protein 672	1.02378	0.505266	0.4886	0.522501	0.398815	0.445159
NM_175675	74919	Slc35f6	solute carrier family 35, member F6	1.00106	3.74566	3.7449	3.74642	12.4183	12.4596
NM_201243	353235	Pcdha8	protocadherin alpha 8	1.08823	2.31948	2.2593	2.38127	3.78119	4.26088
NM_172838	240638	Slc16a12	solute carrier family 16 (monocarboxylic acid transporters), member 12	-1.06338	1.53517	1.58013	1.49148	1.97052	1.81881
NR_122039	14605	Tsc22d3	.	-1.02994	3.76169	3.78303	3.74047	12.8033	12.4266
NM_001128151	330409	Cecr2	cat eye syndrome chromosome region, candidate 2	1.02	0.0272213	0.0164557	0.0450299	0.010612	0.034849
NM_001082414	27059	Sh3d19	SH3 domain protein D19	-1.01476	0.0256719	0.0383344	0.017192	0.025616	0.013765
NM_001163399	15572	Elavl4	ELAV (embryonic lethal, abnormal vision, Drosophila)-like 4 (Hu antigen D)	1.02518	3.86196	3.84406	3.87994	13.3743	13.768
NM_030096	78394	Ddx52	DEAD (Asp-Glu-Ala-Asp) box polypeptide 52	-1.1121	3.89273	3.97012	3.81684	14.6628	13.0917
NM_023355	56322	Timm22	translocase of inner mitochondrial membrane 22	-1.16555	0.484785	0.607723	0.386717	0.514444	0.316501
NM_011861	23969	Pacsin1	protein kinase C and casein kinase substrate in neurons 1	-1.35323	0.519851	0.781996	0.345584	0.713923	0.278999
NR_045166	14421	B4galnt1	beta-1,4-N-acetyl-galactosaminyl transferase 1	1.87202	0.0152856	0.00025822	0.904851	0.000178	0.885295
NM_001163528	73338	Itpripl1	inositol 1,4,5-triphosphate receptor interacting protein-like 1	-1.00017	0.000972052	0.00110079	0.00085837	0.000652	0.000831
NM_207208	99663	Clca6	chloride channel calcium activated 6	-1.12725	0.449622	0.544255	0.371444	0.452233	0.303713
NM_001136259	21968	Tom1	target of myb1 homolog (chicken)	1.12448	0.337626	0.263442	0.4327	0.196443	0.357081
NM_001039512	117198	Ivns1abp	influenza virus NS1A binding protein	7.0957	0.280147	0.0274948	2.85444	0.017911	6.28521
NM_001289701	83679	Pde4dip	myomegalin isoform 5	-1.08073	0.656274	0.71466	0.602658	0.629518	0.528592
NM_019547	56190	Rbm38	RNA binding motif protein 38	1.12779	4.23881	4.15295	4.32644	16.7007	19.0667
NM_010107	13636	Efna1	ephrin A1	1.04577	0.845806	0.814136	0.878707	0.754303	0.849445
NM_133755	74237	Tubgcp2	tubulin, gamma complex associated protein 2	-1.04933	2.25543	2.29042	2.22096	3.88216	3.67826
NM_008804	18585	Pde9a	phosphodiesterase 9A	-1.074	0.643185	0.696741	0.593745	0.607466	0.517854
NR_029443	74396	4933407K13Rik	RIKEN cDNA 4933407K13 gene	-1.00207	0.465204	0.466699	0.463714	0.378996	0.38404
NM_001252223	17966	Nbr1	neighbor of Brca1 gene 1	1.17629	2.82686	2.71216	2.94641	5.49625	6.75256
NM_007530	12033	Bcap29	B cell receptor associated protein 29	1.59098	2.93223	2.61634	3.28626	5.08293	8.8134
NM_176921	319477	6030419C18Rik	RIKEN cDNA 6030419C18 gene	1.19068	3.55079	3.42713	3.67892	9.72387	11.8745
NM_175180	72404	Wdr44	WD repeat domain 44	1.01106	1.88916	1.88125	1.89711	2.66084	2.74609
NM_026355	67456	Ergic2	ERGIC and golgi 2	1.65367	0.917882	0.624158	1.34983	0.529504	1.56042
NM_001102430	211673	Arfgef1	ADP-ribosylation factor guanine nucleotide-exchange factor 1(brefeldin A-inhibited)	1.10782	4.51716	4.4439	4.59163	20.8215	22.9395
NM_013621	18370	Olfr69	olfactory receptor 69	-1.06942	0.443054	0.494102	0.39728	0.403674	0.325182
NM_153777	70552	Lrrc56	leucine rich repeat containing 56	1.05785	0.490689	0.451797	0.532929	0.362237	0.456861
NM_009610	11468	Actg2	actin, gamma 2, smooth muscle, enteric	-1.12693	2.57092	2.65857	2.48617	5.24467	4.66921
NM_001081270	114873	Dscaml1	Down syndrome cell adhesion molecule like 1	1.13393	2.28437	2.1955	2.37683	3.56764	4.23611
NM_001302214	11957	Atp5j	ATP synthase-coupling factor 6, mitochondrial precursor	-1.1826	7.09722	7.21923	6.97726	157.224	120.152
NM_010051	13380	Dkk1	dickkopf homolog 1 (Xenopus laevis)	-1.34512	5.05807	5.27646	4.84872	38.2016	27.6793
NM_026159	67442	Retsat	retinol saturase (all trans retinol 13,14 reductase)	-1.0764	2.54043	2.59409	2.48788	4.99211	4.67985
NM_001283047	11350	Abl1	c-abl oncogene 1, non-receptor tyrosine kinase	1.06328	0.299669	0.25866	0.34718	0.192623	0.280495
NM_026875	66090	Ypel3	yippee-like 3 (Drosophila)	1.34105	0.802136	0.617916	1.04128	0.524478	1.06931
NM_027569	70834	Spag9	sperm associated antigen 9	-1.20355	0.415084	0.569714	0.302423	0.477126	0.241051
NM_021518	59021	Rab2a	RAB2A, member RAS oncogene family	-1.00936	6.34917	6.3559	6.34245	83.3531	77.5688
NM_001159634	227723	Prrc2b	proline-rich coiled-coil 2B	1.20443	4.14153	4.00953	4.27788	15.1201	18.4424
NM_008557	17178	Fxyd3	FXYD domain-containing ion transport regulator 3	-1.18621	0.191835	0.351156	0.104799	0.269698	0.080327
NM_001033175	76524	Cln6	ceroid-lipofuscinosis, neuronal 6	1.21585	3.54526	3.40707	3.68904	9.55985	11.9508
NM_001145826	74392	Specc1l	sperm antigen with calponin homology and coiled-coil domains 1-like	-1	2.42742e-05	2.501e-05	2.356e-05	1.7e-05	1.5e-05
NM_001290767	59047	Pnkp	bifunctional polynucleotide phosphatase/kinase isoform c	-1.23691	0.342761	0.528882	0.222138	0.43767	0.170806
NM_007476	11840	Arf1	ADP-ribosylation factor 1	1.0202	8.01176	7.99734	8.02619	270.083	246.145
NM_001290640	69601	Dab2ip	disabled homolog 2-interacting protein isoform 5	1.07319	0.000542695	2.89e-06	0.101909	2e-06	0.078498
NR_028267	74015	Fcho1	FCH domain only 1	1.0125	1.26612	1.25719	1.27512	1.37951	1.4314
NM_001039170	26987	Eif4e2	eukaryotic translation initiation factor 4E member 2	1.00666	3.14316	3.13837	3.14795	7.75413	7.90902
NM_010462	209448	Hoxc10	homeobox C10	1.13201	3.26133	3.17312	3.352	7.97622	9.24214
NM_001007567	66432	Slc7a6os	solute carrier family 7, member 6 opposite strand	-1.0171	4.6605	4.67275	4.64829	24.7585	23.9987
NM_199317	382207	Jade3	jade family PHD finger 3	1.0198	2.14408	2.12998	2.15827	3.35482	3.47641
NM_019403	54197	Rnf5	ring finger protein 5	-1.12305	5.04258	5.12698	4.95957	34.5713	29.863
NM_134139	107071	Wdr74	WD repeat domain 74	-1.07515	5.1711	5.22363	5.1191	36.9095	33.1985
NM_015796	50760	Fbxo17	F-box protein 17	-1.03387	2.07686	2.10103	2.05298	3.25298	3.1829
NM_016882	20227	Sart1	squamous cell carcinoma antigen recognized by T cells 1	1.12592	3.44951	3.36501	3.53612	9.24162	10.6745
NM_001024616	227624	Rabl6	RAB, member of RAS oncogene family-like 6	1.02561	5.00432	4.98612	5.0226	31.1492	31.1541
NM_001164367	74998	Rab11fip2	RAB11 family interacting protein 2 (class I)	1.1358	1.48782	1.39879	1.58251	1.62201	2.0156
NM_176837	73910	Arhgap18	Rho GTPase activating protein 18	-1.05937	2.48668	2.52864	2.44543	4.70462	4.49551
NM_001163608	72324	Plxdc1	plexin domain containing 1	-1.00127	0.00250848	0.00358927	0.00175313	0.001995	0.001771
NR_003270	399101	Snhg3	small nucleolar RNA host gene (non-protein coding) 3	-1.20671	3.91165	4.04954	3.77845	15.5755	12.7404
NM_009720	11927	Atox1	ATX1 (antioxidant protein 1) homolog 1 (yeast)	-1.12344	7.01744	7.10191	6.93398	142.032	114.665
NR_027448	100272219	AA543186	expressed sequence AA543186	1.05492	0.264679	0.228905	0.306045	0.167523	0.243699
NM_001166173	73712	Dmkn	dermokine	1.02683	0.578874	0.560094	0.598284	0.466551	0.521853
NM_001161366	210510	Tdrd6	tudor domain containing 6	-1.00254	0.00399275	0.00622458	0.00256114	0.003728	0.002614
NM_011022_dup5	18422	Ott	ovary testis transcribed	-1.09335	1.90265	1.96811	1.83936	2.88843	2.59863
NM_001286647	56298	Atl2	atlastin GTPase 2	1.06941	3.01468	2.96666	3.06348	6.78511	7.43184
NM_001290798	269180	Inpp4a	type I inositol 3,4-bisphosphate 4-phosphatase isoform 4	1.30988	0.486142	0.328971	0.718405	0.2511	0.657291
NM_001177959	14758	Gpm6b	glycoprotein m6b	1.07452	1.79202	1.74092	1.84462	2.31003	2.61432
NM_007719	12775	Ccr7	chemokine (C-C motif) receptor 7	-1.00005	0.000314983	0.0003527	0.0002813	0.000234	0.000211
NM_010947	18209	Ntn3	netrin 3	1.00823	2.59837	2.59247	2.60429	4.98418	5.14802
NM_177229	20185	Ncor1	nuclear receptor co-repressor 1	-1.07021	2.6552	2.70459	2.6067	5.45948	5.16056
NM_001252089	19656	Rbmxl1	RNA binding motif protein, X linked-like-1	-1.06957	5.21574	5.26448	5.16745	37.8284	34.416
NR_073563	18222	Numb	numb gene homolog (Drosophila)	-1.26474	2.08591	2.2622	1.92336	3.79296	2.81313
NM_007505	11946	Atp5a1	ATP synthase, H+ transporting, mitochondrial F1 complex, alpha subunit 1	1.02797	8.2554	8.23553	8.27532	318.305	292.656
NM_001002929	445007	Nup85	nucleoporin 85	-1.08164	5.35315	5.41006	5.29684	42.1045	37.7838
NM_013499	12946	Cr1l	complement component (3b/4b) receptor 1-like	-1.07182	5.08886	5.13913	5.03907	34.8883	31.462
NM_001162932	223970	Rmi2	RMI2, RecQ mediated genome instability 2, homolog (S. cerevisiae)	-1.11925	0.768656	0.854202	0.691677	0.809755	0.624293
NM_009856	12522	Cd83	CD83 antigen	1.10772	0.0603458	0.021532	0.169126	0.014064	0.128433
NM_178189	319164	Hist1h2ac	histone cluster 1, H2ac	1.09144	0.748057	0.687596	0.813834	0.599042	0.767353
NM_024220	68197	Ndufc2	NADH dehydrogenase (ubiquinone) 1, subcomplex unknown, 2	-1.30292	6.817	7.01055	6.62879	133.878	92.4335
NM_001272090	71767	Tysnd1	trypsin domain containing 1	1.19323	0.706782	0.590741	0.845617	0.496975	0.8049
NM_028041	71990	Ddx54	DEAD (Asp-Glu-Ala-Asp) box polypeptide 54	1.15546	5.09184	4.98867	5.19714	31.1915	35.1927
NM_177681	231866	Zfp12	zinc finger protein 12	-1.34379	1.02926	1.26425	0.837951	1.38827	0.797939
NM_001291208	56470	Rgs19	regulator of G-protein signaling 19 isoform c	-1.07703	0.0676208	0.139774	0.0327141	0.096332	0.025727
NM_001220499	100045778	Rnf223	ring finger 223	-1.14955	1.59198	1.69568	1.49461	2.218	1.82629
NM_029897	74741	C2cd5	C2 calcium-dependent domain containing 5	2.0284	1.71553	1.27961	2.29995	1.41264	3.93823
NM_001205239	67287	Parp6	poly (ADP-ribose) polymerase family, member 6	1.23999	3.66269	3.51081	3.82114	10.3808	13.1279
NM_023740	74168	Zdhhc16	zinc finger, DHHC domain containing 16	-1.04343	2.98338	3.0142	2.95287	7.03161	6.77535
NM_025334	66073	Txndc12	thioredoxin domain containing 12 (endoplasmic reticulum)	-1.16036	4.19455	4.3032	4.08863	18.8055	16.0543
NM_013760	27362	Dnajb9	DnaJ (Hsp40) homolog, subfamily B, member 9	1.02346	4.92956	4.91285	4.94632	29.4795	29.5991
NM_010156	209086	Samd9l	sterile alpha motif domain containing 9-like	-1.00817	0.222765	0.228711	0.216974	0.167414	0.166591
NM_025633	66559	Metap1d	methionyl aminopeptidase type 1D (mitochondrial)	-1.02862	3.23586	3.25628	3.21557	8.47617	8.37369
NM_001130171	22680	Zfp207	zinc finger protein 207	-1.55879	4.45248	4.78419	4.14377	26.7887	16.7609
NM_020578	57440	Ehd3	EH-domain containing 3	-1.11321	1.27396	1.35366	1.19894	1.54017	1.30574
NM_001033136	67809	Rmdn3	regulator of microtubule dynamics 3	-1.0455	4.49724	4.52945	4.46526	22.2468	21.0596
NM_172592	218543	Srek1	splicing regulatory glutamine/lysine-rich protein 1	1.07926	4.86918	4.81447	4.92452	27.3917	29.1676
NM_001177667	20740	Sptan1	spectrin alpha, non-erythrocytic 1	1.28959	6.00735	5.82669	6.19361	56.8845	69.7202
NM_144857	224823	Rrp36	ribosomal RNA processing 36 homolog (S. cerevisiae)	-1.10108	3.28479	3.35499	3.21607	9.17788	8.38034
NM_027998	71908	Cldn23	claudin 23	1.12224	1.28111	1.20062	1.36699	1.29279	1.58289
NR_038022	100504265	Gm20139	predicted gene, 20139	-1.00003	0.000342185	0.00036784	0.00031832	0.000247	0.000249
NM_177893	330554	Fan1	FANCD2/FANCI-associated nuclease 1	-1.06362	0.963214	1.00873	0.919751	1.0062	0.90104
NM_001033352	242785	Klhl21	kelch-like 21	1.14238	3.48366	3.38896	3.58101	9.42904	11.0275
NM_001160209	66352	Blzf1	basic leucine zipper nuclear factor 1	-1.11061	3.06076	3.13737	2.98602	7.74252	6.96455
NM_008786	18537	Pcmt1	protein-L-isoaspartate (D-aspartate) O-methyltransferase 1	-1.14826	5.48888	5.58951	5.39006	48.1107	40.5282
NM_008501	16878	Lif	leukemia inhibitory factor	1.40132	0.123929	0.0297343	0.516519	0.019486	0.438084
NM_001252448	72149	Strada	STE20-related kinase adaptor alpha	-1.11132	3.38278	3.45978	3.3075	9.98994	8.95203
NM_172612	223881	Rnd1	Rho family GTPase 1	1.1569	2.72658	2.62347	2.83374	5.10995	6.19482
NM_001033263	216439	Agap2	ArfGAP with GTPase domain, ankyrin repeat and PH domain 2	-1.00003	3.85202e-05	6.708e-05	2.212e-05	4.5e-05	1.4e-05
NM_001171615	17932	Myt1	myelin transcription factor 1	1.11452	3.81607	3.73866	3.89508	12.3489	13.9412
NM_025965	107513	Ssr1	signal sequence receptor, alpha	-1.05482	4.04265	4.08133	4.00433	15.8886	15.0574
NM_172892	243755	Slc13a4	solute carrier family 13 (sodium/sulfate symporters), member 4	-1.08187	0.16158	0.228023	0.114498	0.166949	0.087941
NM_013719	27103	Eif2ak4	eukaryotic translation initiation factor 2 alpha kinase 4	-1.00524	2.19081	2.19458	2.18704	3.56216	3.57072
NM_025562	66437	Fis1	fission 1 (mitochondrial outer membrane) homolog (yeast)	-1.18357	6.34296	6.46569	6.22255	90.4449	70.9388
NR_040283	320606	3632454L22Rik	RIKEN cDNA 3632454L22 gene	-1.0015	0.00161015	0.00302037	0.00085837	0.001687	0.000831
NM_001081213	226090	Ermp1	endoplasmic reticulum metallopeptidase 1	1.04289	3.45504	3.42488	3.48547	9.70829	10.2476
NR_037610	18472	Pafah1b1	platelet-activating factor acetylhydrolase, isoform 1b, subunit 1	1.48582	1.03578	0.788812	1.36007	0.722507	1.5741
NM_177472	52864	Slx4	SLX4 structure-specific endonuclease subunit homolog (S. cerevisiae)	1.09783	2.16139	2.09511	2.22977	3.2323	3.71525
NR_045052	100504347	Gm20187	predicted gene, 20187	-1.01763	0.00735375	0.0271963	0.00198842	0.017727	0.00205
NR_045436	72578	2700054A10Rik	RIKEN cDNA 2700054A10 gene	1.28125	0.00482723	6.516e-05	0.357614	4.4e-05	0.289422
NM_010298	14658	Glrb	glycine receptor, beta subunit	-1.0001	0.000490701	0.00057167	0.0004212	0.000366	0.000332
NM_175013	226041	Pgm5	phosphoglucomutase 5	-1.00118	0.0096166	0.010509	0.00879998	0.006689	0.007292
NM_001005331	208643	Eif4g1	eukaryotic translation initiation factor 4, gamma 1	1.29111	5.85954	5.67813	6.04674	51.5879	64.0071
NM_001033654	74467	Pus10	pseudouridylate synthase 10	-1.3266	2.91331	3.1243	2.71657	7.66605	5.63152
NM_001291144	71715	Dhx35	probable ATP-dependent RNA helicase DHX35 isoform b	1.0905	2.48353	2.42182	2.54681	4.31169	4.91874
NM_001195487	225027	Srsf7	serine/arginine-rich splicing factor 7	-1.18856	3.22573	3.35274	3.10352	9.16309	7.65202
NM_020279	56838	Ccl28	chemokine (C-C motif) ligand 28	1.0521	0.660119	0.624497	0.697774	0.529519	0.634657
NM_001076676	170822	Usp33	ubiquitin specific peptidase 33	1.31254	0.00469864	5.626e-05	0.392414	3.8e-05	0.321113
NM_011189	19186	Psme1	proteasome (prosome, macropain) activator subunit 1 (PA28 alpha)	-1.03171	6.34875	6.37131	6.32627	84.0145	76.5168
NM_021346	57908	Zfp318	zinc finger protein 318	1.03737	0.000695626	9.14e-06	0.0529427	7e-06	0.039908
NM_017383	53870	Cntn6	contactin 6	1.22341	0.876419	0.742954	1.03386	0.66598	1.05837
NM_001081684	114565	Zbtb21	zinc finger and BTB domain containing 21	1.16036	2.05262	1.94813	2.1627	2.83713	3.48913
NM_013818	14904	Gtpbp1	GTP binding protein 1	1.06877	4.4638	4.41608	4.51204	20.4354	21.6969
NM_001199115	63959	Slc29a1	solute carrier family 29 (nucleoside transporters), member 1	-1.82937	1.25503	1.76418	0.892827	2.36035	0.869581
NM_019937	56706	Ccnl1	cyclin L1	1.10297	5.24338	5.17316	5.31455	35.751	38.2541
NM_026082	67299	Dock7	dedicator of cytokinesis 7	-1.01781	1.26958	1.28238	1.25691	1.41786	1.40246
NM_001005507	226517	Smg7	Smg-7 homolog, nonsense mediated mRNA decay factor (C. elegans)	1.23205	3.47353	3.32626	3.62732	8.97517	11.3789
NR_045911	100126227	Gm13031	predicted gene 13031	-1.09619	0.150893	0.231046	0.0985458	0.169314	0.075741
NM_054046	23854	Def8	differentially expressed in FDCP 8	-1.02451	2.85313	2.87065	2.83572	6.2832	6.20645
NM_028336	66910	Tmem107	transmembrane protein 107	-1.32279	0.637098	0.870084	0.466499	0.828679	0.386055
NM_198160	68094	Smarcc2	SWI/SNF related, matrix associated, actin dependent regulator of chromatin, subfamily c, member 2	1.1869	4.01126	3.88956	4.13676	13.8491	16.6626
NM_181398	77531	Anks1b	ankyrin repeat and sterile alpha motif domain containing 1B	-1.02753	0.117146	0.138363	0.0991828	0.095088	0.076273
NM_026861	68889	Ubac2	ubiquitin associated domain containing 2	1.00659	3.95836	3.95362	3.9631	14.5159	14.6265
NR_045008	100504586	Gm20300	predicted gene, 20300	1.01773	1.61984	1.60721	1.63257	2.02415	2.11907
NM_001290999	56734	Tulp2	tubby-related protein 2 isoform 5	-1.00001	0.000162375	0.00016975	0.00015532	0.000116	0.00011
NM_001044703	22697	Zscan21	zinc finger and SCAN domain containing 21	1.24097	2.48388	2.33302	2.64449	4.01708	5.32084
NM_177596	210853	Zfp947	zinc finger protein 947	-1.10831	1.46118	1.53724	1.38887	1.89029	1.61974
NM_001166397	67416	Armcx2	armadillo repeat containing, X-linked 2	-1.02676	4.34149	4.36059	4.32249	19.5989	19.0311
NM_001159543	13482	Dpp4	dipeptidylpeptidase 4	1.02444	0.200805	0.184139	0.21898	0.131946	0.168242
NM_153118	214459	Fnbp1l	formin binding protein 1-like	1.04357	4.54117	4.51051	4.57204	21.9446	22.6567
NM_133968	102209	Snapc2	small nuclear RNA activating complex, polypeptide 2	-1.10021	4.57888	4.64829	4.51051	24.2952	21.6838
NM_019543	56176	Pigp	phosphatidylinositol glycan anchor biosynthesis, class P	1.42155	0.00231713	1.058e-05	0.507477	8e-06	0.429486
NM_020517	57275	Lenep	lens epithelial protein	1.50008	1.91661	1.64629	2.23133	2.11224	3.72008
NM_011171	19124	Procr	protein C receptor, endothelial	1.01785	4.26238	4.24964	4.27516	17.9626	18.4158
NM_029148	52837	Tmx4	thioredoxin-related transmembrane protein 4	1.05004	5.50033	5.46522	5.53566	43.7413	44.7959
NM_001081983	666244	Tmsb15b1	thymosin beta 15b1	-1.70761	1.56523	1.9981	1.22613	2.96002	1.35177
NM_001033435	380732	Milr1	mast cell immunoglobulin like receptor 1	-1.00417	1.60742	1.61043	1.60442	2.02861	2.06302
NM_010344	14782	Gsr	glutathione reductase	-1.03708	5.19623	5.22256	5.17003	36.8896	34.4616
NM_178615	68799	Rgmb	repulsive guidance molecule family member B	1.19948	1.26833	1.1439	1.40631	1.20714	1.65038
NM_172671	107515	Lgr4	leucine-rich repeat-containing G protein-coupled receptor 4	1.01287	2.02245	2.01325	2.0317	2.98888	3.12774
NM_016898	53599	Cd164	CD164 antigen	1.12748	6.65392	6.56794	6.74103	97.9219	100.21
NM_144941	245877	Map7d1	MAP7 domain containing 1	1.03035	3.73138	3.70987	3.75301	12.1043	12.5222
NM_018825	23921	Sh2b2	SH2B adaptor protein 2	1.74562	3.11639	2.74032	3.54406	5.60523	10.7399
NM_020559	11655	Alas1	aminolevulinic acid synthase 1	1.15723	4.01164	3.90768	4.11836	14.0407	16.4445
NM_027221	69815	Krtcap3	keratinocyte associated protein 3	-1.05981	0.190364	0.236825	0.153018	0.173916	0.116696
NM_025665	66618	Snrnp27	small nuclear ribonucleoprotein 27 (U4/U6.U5)	-1.26547	5.6325	5.80489	5.46522	56.2895	42.7254
NM_001286652	65963	Tmem176b	transmembrane protein 176B	-1.53238	4.61429	4.93244	4.31666	29.8687	18.915
NM_001081043	104831	Ptpn23	protein tyrosine phosphatase, non-receptor type 23	1.31391	4.44684	4.25427	4.64813	18.0465	23.9963
NM_001013814	434437	Amt	aminomethyltransferase	-1.03864	0.99247	1.0202	0.965499	1.02327	0.965381
NM_010807	17357	Marcksl1	MARCKS-like 1	1.02471	7.50789	7.4903	7.52551	186.769	176.086
NM_012049	27045	Nit1	nitrilase 1	-1.05849	3.55544	3.59668	3.51467	11.0908	10.4967
NM_009057	19729	Slc50a1	solute carrier family 50 (sugar transporter), member 1	-1.02761	4.30246	4.32215	4.28286	19.0723	18.4909
NM_001177559	14701	Gng12	guanine nucleotide binding protein (G protein), gamma 12	-1.00001	8.257e-05	8.752e-05	7.79e-05	6.1e-05	5.2e-05
NM_001163749	69697	Camsap3	calmodulin regulated spectrin-associated protein family, member 3	1.45094	1.42454	1.18113	1.71812	1.26662	2.31707
NR_027984	69953	2810025M15Rik	RIKEN cDNA 2810025M15 gene	-1.3964	5.13766	5.38416	4.90244	41.3081	28.7908
NM_178879	97440	B3gnt9	UDP-GlcNAc:betaGal beta-1,3-N-acetylglucosaminyltransferase 9	-1.16752	2.18869	2.30326	2.07982	3.92173	3.26168
NM_019693	53817	Ddx39b	DEAD (Asp-Glu-Ala-Asp) box polypeptide 39B	1.11709	7.232	7.15257	7.31231	149.416	151.742
NM_001163332	80281	Cttnbp2nl	CTTNBP2 N-terminal like	1.12367	3.39652	3.31346	3.48168	8.8757	10.2142
NM_001122982	51813	Ccnc	cyclin C	-1.21439	2.38025	2.52449	2.24425	4.68428	3.75475
NM_001164225	214931	Fbxl16	F-box and leucine-rich repeat protein 16	1.23967	4.95436	4.80181	5.11176	27.1759	33.0564
NM_080726	140743	Rem2	rad and gem related GTP binding protein 2	1.01117	0.566473	0.558513	0.574546	0.465338	0.499922
NM_008967	19222	Ptgir	prostaglandin I receptor (IP)	1.13933	4.50743	4.41432	4.60251	20.4038	23.1489
NM_080289	76238	Grhpr	glyoxylate reductase/hydroxypyruvate reductase	-1.05522	3.33158	3.37057	3.29303	9.28499	8.85123
NM_019566	56212	Rhog	ras homolog gene family, member G	1.06575	3.6283	3.58266	3.67453	10.9483	11.8369
NM_008499	16873	Lhx5	LIM homeobox protein 5	1.01251	0.417827	0.408953	0.426893	0.320517	0.351425
NR_027784	104103	Airn	antisense Igf2r RNA	1.09432	0.000829422	5.29e-06	0.130045	4e-06	0.100031
NM_025983	67126	Atp5e	ATP synthase, H+ transporting, mitochondrial F1 complex, epsilon subunit	-1.4914	7.07714	7.37135	6.79468	173.076	104.293
NM_001005385	67298	Gprasp1	G protein-coupled receptor associated sorting protein 1	-1.03899	4.46088	4.48855	4.43337	21.6176	20.5623
NM_001199432	13433	Dnmt1	DNA methyltransferase (cytosine-5) 1	1.01157	0.0172533	0.0108484	0.0274397	0.00692	0.021964
NM_009628	11538	Adnp	activity-dependent neuroprotective protein	1.11187	5.21033	5.1344	5.28739	34.7652	37.6274
NM_001163269	381810	Lpar5	lysophosphatidic acid receptor 5	-1.00526	0.0033366	0.00882675	0.00126127	0.005711	0.001272
NM_001038594	69367	Glrx2	glutaredoxin 2 (thioltransferase)	-1.05151	0.0368924	0.087939	0.0154772	0.059787	0.012385
NM_033586	93711	Pcdhga3	protocadherin gamma subfamily A, 3	-1.14735	0.531491	0.639815	0.441506	0.548764	0.366311
NM_026654	68276	Toe1	target of EGR1, member 1 (nuclear)	-1.15416	3.32146	3.42649	3.21964	9.72065	8.40707
NM_026348	67733	Itgb3bp	integrin beta 3 binding protein (beta3-endonexin)	-1.12365	1.32185	1.40862	1.24042	1.64336	1.37116
NM_025453	66261	Tm4sf20	transmembrane 4 L six family member 20	-1.0308	0.0433364	0.0704289	0.0266659	0.047936	0.021455
NM_030069	78252	Nxpe2	neurexophilin and PC-esterase domain family, member 2	-1.00119	0.0722272	0.0730908	0.0713739	0.049993	0.053721
NM_001025606	380863	Tmem171	transmembrane protein 171	-1.04096	0.0597343	0.0953432	0.0374246	0.06484	0.029014
NM_001243051	11975	Atp6v0a1	ATPase, H+ transporting, lysosomal V0 subunit A1	-1.08057	2.8604	2.91685	2.80505	6.53365	6.04204
NM_001291481	17242	Mdk	midkine isoform a precursor	-1.3886	0.406611	0.707361	0.233731	0.62015	0.179801
NM_028259	72508	Rps6kb1	ribosomal protein S6 kinase, polypeptide 1	-1.00693	0.173677	0.178727	0.16877	0.128431	0.128282
NM_028604	73681	Trmt11	tRNA methyltransferase 11	-1.01695	3.54551	3.55765	3.53341	10.7627	10.6499
NM_025864	66950	Tmem206	transmembrane protein 206	-1.15459	3.07699	3.18243	2.97505	8.02709	6.91687
NM_025794	66841	Etfdh	electron transferring flavoprotein, dehydrogenase	-1.00712	4.23246	4.23758	4.22734	17.7924	17.7879
NM_028841	74257	Tspan17	tetraspanin 17	1.04687	5.10607	5.07313	5.13921	33.2998	33.7397
NM_177910	331026	Gmppb	GDP-mannose pyrophosphorylase B	1.04527	2.47108	2.43935	2.50322	4.38204	4.73584
NM_001081019	667250	Gm12657	predicted gene 12657	-1.24472	4.14115	4.30207	3.98626	18.7851	14.8638
NM_001199276	57783	Tnip1	TNFAIP3 interacting protein 1	1.18826	2.57196	2.45054	2.69939	4.42153	5.55611
NM_019769	56398	Chp1	calcineurin-like EF hand protein 1	1.06805	5.12645	5.07918	5.17416	33.4333	34.6127
NM_019428	54364	Rpp30	ribonuclease P/MRP 30 subunit	-1.42652	4.02842	4.29282	3.78032	18.639	12.7531
NM_001205072	66124	Josd2	Josephin domain containing 2	1.0392	1.75515	1.72763	1.78311	2.2795	2.46968
NM_175646	234723	Txnl4b	thioredoxin-like 4B	-1.05072	2.84217	2.87808	2.80671	6.3286	6.05272
NM_170778	99586	Dpyd	dihydropyrimidine dehydrogenase	1.03778	1.49658	1.47007	1.52357	1.75376	1.87931
NM_178218	319162	Hist3h2a	histone cluster 3, H2a	-1.11897	4.62359	4.70539	4.54322	25.3201	22.2153
NM_001013376	227522	Rpp38	ribonuclease P/MRP 38 subunit	-1.2629	4.03913	4.21101	3.87427	17.434	13.7334
NM_178391	74729	Setmar	SET domain without mariner transposase fusion	-1.09715	1.72682	1.79499	1.66124	2.4335	2.18097
NM_001291443	216001	Micu1	calcium uptake protein 1, mitochondrial isoform 2	1.2723	1.68651	1.52172	1.86916	1.85745	2.674
NR_126089	18588	Pde6g	.	-1.00024	2.22502e-05	0.0003438	1.44e-06	0.000229	1e-06
NM_008881	18844	Plxna1	plexin A1	1.23475	4.51809	4.36854	4.67275	19.708	24.3759
NM_144902	229782	Slc35a3	solute carrier family 35 (UDP-N-acetylglucosamine (UDP-GlcNAc) transporter), member 3	-1.06464	3.14811	3.19361	3.10325	8.08373	7.64753
NM_013898	30058	Timm8a1	translocase of inner mitochondrial membrane 8A1	-1.22186	5.36101	5.50749	5.21841	45.1133	35.6765
NM_175316	101488	Slco2b1	solute carrier organic anion transporter family, member 2b1	-1.32665	0.0723854	0.420258	0.0124677	0.329502	0.010242
NM_033612	109901	Cela1	chymotrypsin-like elastase family, member 1	-1.139	4.83579	4.93059	4.74282	29.8498	25.7047
NM_021793	60455	Tmem8	transmembrane protein 8 (five membrane-spanning domains)	-1.0051	0.97651	0.980185	0.97285	0.971023	0.973884
NM_178622	71954	Suds3	suppressor of defective silencing 3 homolog (S. cerevisiae)	-1.04627	5.22338	5.2561	5.19085	37.5502	35.0384
NM_001093752	69207	Srsf11	serine/arginine-rich splicing factor 11	1.212	4.73835	4.60168	4.87908	23.4863	28.3397
NM_001112722	72754	Arhgef10l	Rho guanine nucleotide exchange factor (GEF) 10-like	-1.0022	0.00506212	0.00688623	0.0037212	0.004212	0.003732
NM_001289473	59079	Erbb2ip	protein LAP2 isoform 3	1.03862	4.30767	4.28042	4.33509	18.4219	19.1782
NM_001291282	107769	Tm6sf1	transmembrane 6 superfamily member 1 isoform 2	1.1068	2.62572	2.55354	2.69993	4.81823	5.56008
NM_001286469	319581	Xkr5	X Kell blood group precursor-related family, member 5	-1.1427	0.0874536	0.226248	0.0338041	0.165708	0.026411
NM_001291225	20370	Sez6	seizure protein 6 isoform 2 precursor	1.17032	0.94585	0.839177	1.06608	0.788422	1.10816
NM_133346	72323	Asb6	ankyrin repeat and SOCS box-containing 6	-1.02128	4.10723	4.12244	4.09206	16.3189	16.0983
NM_001039223	623781	Gm14137	predicted gene 14137	-1.03925	0.738833	0.767125	0.711585	0.695313	0.65227
NM_001164293	67116	Cuedc2	CUE domain containing 2	1.01873	2.8463	2.83295	2.85972	6.05261	6.30777
NM_146230	235674	Acaa1b	acetyl-Coenzyme A acyltransferase 1B	-1.12488	0.966701	1.0553	0.885538	1.07652	0.85874
NM_001159620	56176	Pigp	phosphatidylinositol glycan anchor biosynthesis, class P	1.02423	0.413544	0.396633	0.431175	0.309179	0.355261
NM_016862	53611	Vti1a	vesicle transport through interaction with t-SNAREs 1A	1.29317	1.08491	0.91519	1.2861	0.885594	1.45043
NM_001048207	71683	Gypc	glycophorin C	-1.05602	1.87381	1.91354	1.8349	2.74843	2.58878
NM_172497	211482	Efhb	EF hand domain family, member B	-1.04814	0.0706453	0.112283	0.044448	0.077005	0.034476
NM_001278272	100169864	Ubl4a	Slc10a3-Ubl4 readthrough	-1.69448	1.18632	1.62625	0.865406	2.06922	0.831351
NM_008853	18744	Pja1	praja1, RING-H2 motif containing	-1.00002	3.97141e-05	5.963e-05	2.645e-05	4e-05	1.7e-05
NM_029930	77574	Fam115a	family with sequence similarity 115, member A	1.13376	4.30837	4.21876	4.39988	17.5301	20.1125
NM_019458	54624	Paf1	Paf1, RNA polymerase II associated factor, homolog (S. cerevisiae)	1.118	4.95543	4.87562	5.03654	28.5907	31.3581
NM_009478	22275	Urod	uroporphyrinogen decarboxylase	-1.06472	4.17483	4.22032	4.12984	17.5666	16.5547
NM_146374	258371	Olfr368	olfactory receptor 368	-1.09658	0.408887	0.480764	0.347756	0.392155	0.280707
NM_133865	140917	Dclre1b	DNA cross-link repair 1B, PSO2 homolog (S. cerevisiae)	1.0324	1.54032	1.51749	1.56349	1.84813	1.96591
NM_001159563	50793	Orc3	origin recognition complex, subunit 3	1.21502	1.8588	1.72361	2.00459	2.27069	3.04691
NM_001001309	241226	Itga8	integrin alpha 8	1.00015	1.55869	1.55858	1.55879	1.93199	1.95484
NM_018817	54380	Smarcal1	SWI/SNF related matrix associated, actin dependent regulator of chromatin, subfamily a-like 1	-1.02916	2.60285	2.62367	2.5822	5.11169	5.05513
NM_027332	70285	Rpf1	ribosome production factor 1 homolog (S. cerevisiae)	1.07371	1.45317	1.40277	1.50537	1.63127	1.8404
NM_199239	214968	Sema6d	sema domain, transmembrane domain (TM), and cytoplasmic domain, (semaphorin) 6D	1.03953	2.036	2.00823	2.06416	2.9813	3.21606
NM_011404	20539	Slc7a5	solute carrier family 7 (cationic amino acid transporter, y+ system), member 5	1.36377	8.17957	7.95883	8.40643	263.446	318.622
NM_027397	104360	Isl2	insulin related protein 2 (islet 2)	1.03639	1.70642	1.68083	1.73239	2.18634	2.34881
NM_009045	19697	Rela	v-rel reticuloendotheliosis viral oncogene homolog A (avian)	1.18577	4.06248	3.94142	4.18725	14.3672	17.2506
NM_007703	12686	Elovl3	elongation of very long chain fatty acids (FEN1/Elo2, SUR4/Elo3, yeast)-like 3	-1.02055	0.190689	0.205929	0.176578	0.149604	0.133936
NM_176972	319651	Usp37	ubiquitin specific peptidase 37	-1.01046	2.95794	2.96546	2.95044	6.77856	6.76614
NM_001040684	101502	Hsd3b7	hydroxy-delta-5-steroid dehydrogenase, 3 beta- and steroid delta-isomerase 7	1.77448	0.00722011	6.3e-05	0.827461	4.2e-05	0.786831
NM_001256224	22418	Wnt5a	wingless-related MMTV integration site 5A	1.205	0.96772	0.842509	1.11154	0.794696	1.17102
NM_007839	13204	Dhx15	DEAH (Asp-Glu-Ala-His) box polypeptide 15	-1.02454	5.77719	5.79471	5.75973	55.7749	52.2444
NM_144922	232989	Hnrnpul1	heterogeneous nuclear ribonucleoprotein U-like 1	1.11674	5.11221	5.03318	5.19247	32.2731	35.0787
NM_001291768	21781	Tfdp1	transcription factor Dp-1 isoform b	1.70311	2.55367	2.1983	2.96648	3.57423	6.86899
NM_152810	71702	Cdc5l	cell division cycle 5-like (S. pombe)	-1.02228	4.75008	4.766	4.73421	26.4458	25.5266
NM_001109970_dup4	100039550	Gm10486	predicted gene 10486	1.02395	0.00374043	0.00040486	0.0345572	0.00027	0.027052
NM_144530	70579	Zc3h11a	zinc finger CCCH type containing 11A	1.29971	4.49275	4.30764	4.68582	18.8551	24.5739
NM_199032	381644	Cep135	centrosomal protein 135	-1.1089	1.78684	1.86297	1.71383	2.60509	2.30521
NM_009849	12496	Entpd2	ectonucleoside triphosphate diphosphohydrolase 2	1.04364	0.498295	0.468433	0.530062	0.379834	0.453411
NM_177672	230917	Tmem201	transmembrane protein 201	1.16675	3.52615	3.41666	3.63916	9.63812	11.4775
NM_001013833	19091	Prkg1	protein kinase, cGMP-dependent, type I	1.07126	1.91984	1.87083	1.97013	2.62677	2.94006
NM_001139511	19383	Raly	hnRNP-associated with lethal yellow	1.11088	3.45849	3.38346	3.53517	9.38536	10.6606
NM_145123	72832	Crtac1	cartilage acidic protein 1	-1.05853	0.037124	0.0963612	0.0143023	0.065351	0.011703
NM_001003910	103220	BC030307	cDNA sequence BC030307	1.02459	0.468401	0.451202	0.486255	0.361549	0.40873
NM_170673	211232	Cpne9	copine family member IX	1.01947	0.0845582	0.0717859	0.099603	0.049017	0.076809
NR_040771	626904	Gm20756	predicted gene, 20756	1.09936	3.71063	3.64293	3.77959	11.4865	12.7426
NM_001302540	17218	Mcm5	DNA replication licensing factor MCM5	-1.34878	2.25004	2.47619	2.04454	4.52259	3.16052
NM_001177610	22196	Ube2i	ubiquitin-conjugating enzyme E2I	-1.05918	5.96301	6.00463	5.92169	64.3981	58.4754
NM_001166394	74356	4931428F04Rik	RIKEN cDNA 4931428F04 gene	1.27701	2.93439	2.7633	3.11607	5.71678	7.72699
NM_011523	20975	Synj2	synaptojanin 2	-1.04776	0.312804	0.348264	0.280955	0.267575	0.221027
NM_177373	327814	Ppfia2	protein tyrosine phosphatase, receptor type, f polypeptide (PTPRF), interacting protein (liprin), alpha 2	-1.41106	0.506226	0.812274	0.315491	0.753077	0.252503
NM_024213	52206	Anapc4	anaphase promoting complex subunit 4	-1.04367	4.91971	4.95064	4.88898	30.3575	28.5233
NM_001164223	68275	Rpa1	replication protein A1	-1.00001	5.53165e-05	6.3e-05	4.857e-05	4.2e-05	3.2e-05
NM_029107	74855	Fam228a	family with sequence similarity 228, member A	-1.00651	0.0310462	0.0360743	0.026719	0.024012	0.021501
NM_175391	108956	Apol7c	apolipoprotein L 7c	-1.05071	0.0897451	0.132257	0.0608978	0.090963	0.04581
NM_175122	67790	Rab39b	RAB39B, member RAS oncogene family	-1.05137	3.37917	3.4155	3.34323	9.62628	9.16945
NM_010311	14687	Gnaz	guanine nucleotide binding protein, alpha z subunit	1.11736	2.96333	2.88437	3.04445	6.36531	7.31692
NM_011067	18628	Per3	period circadian clock 3	-1.10163	1.26724	1.33899	1.19935	1.51143	1.30624
NM_001289734	93837	Dach2	dachshund homolog 2 isoform 5	-1.00002	0.000238327	0.00025678	0.0002212	0.000177	0.000164
NM_001164204	66078	Tsen34	tRNA splicing endonuclease 34 homolog (S. cerevisiae)	-1.14256	3.92838	4.02569	3.83342	15.2951	13.2628
NM_001284346	105638	Dph3	diphthamine biosynthesis 3	-1.73856	1.65352	2.09991	1.30202	3.24761	1.47526
NM_001252541	78797	Ndor1	NADPH dependent diflavin oxidoreductase 1	1.27577	0.857401	0.699532	1.0509	0.611006	1.08519
NM_008793	18551	Pcsk4	proprotein convertase subtilisin/kexin type 4	1.14088	1.1377	1.0466	1.23674	1.0638	1.36772
NM_175211	241308	Ralgps1	Ral GEF with PH domain and SH3 binding motif 1	-1.41266	1.04175	1.32036	0.821938	1.47916	0.777434
NM_207682	16561	Kif1b	kinesin family member 1B	1.28005	4.05509	3.88089	4.2371	13.7372	17.8927
NM_018832	54634	Magix	MAGI family member, X-linked	-1.00034	0.00095884	0.00123773	0.00074279	0.000737	0.000676
NM_172565	217194	Klhl11	kelch-like 11	-1.00564	2.36926	2.37333	2.36521	4.13351	4.19369
NM_207213	102141	Snx25	sorting nexin 25	1.00028	5.1442	5.14399	5.1444	35.0416	33.839
NM_001177754	170768	Pfkfb3	6-phosphofructo-2-kinase/fructose-2,6-biphosphatase 3	-2.06696	0.0644491	1.05146	0.00395039	1.07059	0.003965
NM_009187	20463	Cox7a2l	cytochrome c oxidase subunit VIIa polypeptide 2-like	-1.06597	7.65964	7.70586	7.61369	219.139	185.84
NM_007502	11933	Atp1b3	ATPase, Na+/K+ transporting, beta 3 polypeptide	1.04284	6.24408	6.2139	6.27441	75.884	73.6367
NM_173743	71898	Apol9b	apolipoprotein L 9b	-1.0462	1.01597	1.04907	0.983916	1.06586	0.984154
NM_008448	16573	Kif5b	kinesin family member 5B	1.07175	5.18583	5.13609	5.23606	34.7884	36.1998
NR_102343	213491	Szrd1	SUZ RNA binding domain containing 1	1.12117	3.88232	3.80069	3.9657	12.9836	14.6507
NM_001033244	211651	Fancd2	Fanconi anemia, complementation group D2	-1.06567	2.33202	2.37835	2.2866	4.1485	3.89539
NM_146051	218734	3830406C13Rik	RIKEN cDNA 3830406C13 gene	-1.08973	1.16476	1.22839	1.10442	1.33601	1.1593
NM_145434	217166	Nr1d1	nuclear receptor subfamily 1, group D, member 1	1.47453	3.56677	3.29762	3.85788	8.772	13.536
NM_178059	208618	Etl4	enhancer trap locus 4	-1.03658	0.354087	0.38095	0.329118	0.29415	0.265172
NM_026780	68592	Syf2	SYF2 homolog, RNA splicing factor (S. cerevisiae)	-1.02949	6.26201	6.28301	6.24108	79.2158	71.8038
NM_009059	19732	Rgl2	ral guanine nucleotide dissociation stimulator-like 2	1.03189	3.74134	3.71877	3.76406	12.1772	12.6404
NM_016965	50884	Nckap1	NCK-associated protein 1	1.20844	3.00587	2.8724	3.14554	6.29503	7.89982
NM_177318	319601	Zfp653	zinc finger protein 653	1.04672	2.33179	2.29909	2.36496	3.90882	4.19367
NM_080843	67296	Socs4	suppressor of cytokine signaling 4	-1.0846	2.59296	2.6522	2.53504	5.21993	4.8755
NM_008103	14531	Gcm1	glial cells missing homolog 1 (Drosophila)	-1.01618	0.0496003	0.0625154	0.0393533	0.042363	0.030704
NM_001159349	69823	Fyttd1	forty-two-three domain containing 1	1.01429	0.827216	0.817042	0.837516	0.756545	0.79777
NM_001282024	75210	Prr3	proline-rich polypeptide 3	-1.57801	0.477387	0.908861	0.250751	0.875832	0.193808
NM_153287	215418	Csrnp1	cysteine-serine-rich nuclear protein 1	1.16889	2.16828	2.05863	2.28377	3.12668	3.88385
NM_001205204	11899	Astn1	astrotactin 1	1.2505	2.02788	1.87303	2.19553	2.63638	3.59958
NM_023732	74104	Abcb6	ATP-binding cassette, sub-family B (MDR/TAP), member 6	-1.05542	5.24327	5.28233	5.20451	38.4062	35.3541
NM_172849	241134	Nyap2	neuronal tyrosine-phophorylated phosphoinositide 3-kinase adaptor 2	1.12268	0.511214	0.434511	0.601457	0.344393	0.526136
NM_026873	68927	Ptcd2	pentatricopeptide repeat domain 2	-1.11377	5.19764	5.27595	5.12049	38.1968	33.2435
NM_001198875	13427	Dync1i2	dynein cytoplasmic 1 intermediate chain 2	1.13757	0.344356	0.26371	0.449665	0.196629	0.371949
NM_011655	22154	Tubb5	tubulin, beta 5 class I	1.087	8.94852	8.88854	9.0089	510.446	494.354
NM_001290350	22696	Zfp37	zinc finger protein 37 isoform 1	-1.41583	1.05529	1.33552	0.833864	1.50396	0.794325
NM_001289680	272322	Arntl2	aryl hydrocarbon receptor nuclear translocator-like protein 2 isoform 3	1.10461	0.649322	0.581507	0.725047	0.489034	0.664793
NM_001253885	11785	Apbb1	amyloid beta (A4) precursor protein-binding, family B, member 1	1.92808	2.48901	2.06008	3.00724	3.13069	7.08996
NM_007609	12363	Casp4	caspase 4, apoptosis-related cysteine peptidase	1.03167	0.262111	0.24058	0.285569	0.177202	0.226591
NM_001164079	21841	Tia1	cytotoxic granule-associated RNA binding protein 1	-1.05345	1.16375	1.20192	1.1268	1.2946	1.1931
NM_001281848	16526	Kcnk2	potassium channel, subfamily K, member 2	-1.00895	0.119552	0.126151	0.113299	0.086144	0.086786
NM_013491	12723	Clcn1	chloride channel 1	-1.00891	0.0496759	0.0564837	0.0436886	0.037898	0.033937
NM_001243165_dup2	545647	Gm13289	predicted gene 13289	1.00667	0.000117562	1.44e-06	0.00959775	1e-06	0.007825
NM_026566	68118	9430023L20Rik	RIKEN cDNA 9430023L20 gene	-1.10936	4.63349	4.70896	4.55923	25.3697	22.4088
NM_080708	140780	Bmp2k	BMP2 inducible kinase	1.09949	1.867	1.79984	1.93667	2.44708	2.84977
NM_001290808	66296	Haus2	HAUS augmin-like complex subunit 2 isoform c	-1.02362	2.44733	2.46423	2.43055	4.4749	4.44577
NM_007589	12314	Calm2	calmodulin 2	1.06554	8.53059	8.48492	8.57651	383.829	355.417
NM_019940	56707	Zfp111	zinc finger protein 111	-1.01297	1.5665	1.57582	1.55724	1.96394	1.95037
NM_013528	14583	Gfpt1	glutamine fructose-6-phosphate transaminase 1	1.09842	4.28579	4.21861	4.35403	17.5286	19.4531
NM_001286507	27215	Azi2	5-azacytidine induced gene 2	1.11039	1.99019	1.91608	2.06715	2.75906	3.22742
NM_001013811	434197	Fam169b	family with sequence similarity 169, member B	-1.02624	0.126197	0.146259	0.108887	0.102511	0.083692
NM_001289549	50935	St6galnac6	alpha-N-acetylgalactosaminide alpha-2,6-sialyltransferase 6 isoform 2	1.48687	0.569246	0.350976	0.923258	0.26955	0.906018
NM_029657	17237	Mgrn1	mahogunin, ring finger 1	1.03721	3.45936	3.4331	3.48582	9.79283	10.2478
NM_001276493	13138	Dag1	dystroglycan 1	1.13412	1.67364	1.58531	1.76688	1.98103	2.43266
NM_028250	72482	Acbd6	acyl-Coenzyme A binding domain containing 6	-1.01468	4.97459	4.98511	4.96409	31.1468	29.9649
NM_001164472	66164	Nip7	nuclear import 7 homolog (S. cerevisiae)	-1.04526	0.13548	0.171119	0.107263	0.121849	0.082447
NR_004843	100134861	ChkbCpt1b	Chkb-Cpt1b readthrough transcript (NMD candidate)	1.00001	2.66966e-05	2.212e-05	3.222e-05	1.5e-05	2.1e-05
NM_028469	73212	3110082I17Rik	RIKEN cDNA 3110082I17 gene	-1.1115	4.30483	4.38176	4.22925	19.8964	17.8096
NM_011294	20024	Sub1	SUB1 homolog (S. cerevisiae)	-1.2367	5.56257	5.71793	5.41144	52.8181	41.1819
NM_008451	16594	Klc2	kinesin light chain 2	1.05133	3.01712	2.98123	3.05344	6.86571	7.37579
NM_016881	54128	Pmm2	phosphomannomutase 2	-1.04508	4.65819	4.69011	4.6265	25.0452	23.561
NM_001081226	69549	2310009B15Rik	RIKEN cDNA 2310009B15 gene	-1.46229	3.77138	4.05544	3.50721	15.6452	10.4342
NM_001012517	171167	Fut10	fucosyltransferase 10	1.31378	0.229756	0.105699	0.499418	0.072065	0.423573
NM_001161329	68979	Nol11	nucleolar protein 11	1.10878	1.42999	1.35744	1.50641	1.54937	1.84376
NM_001205234	18190	Nrxn2	neurexin II	1.21619	3.15631	3.01828	3.30065	7.05965	8.90512
NM_017373	18030	Nfil3	nuclear factor, interleukin 3, regulated	1.05031	4.43699	4.40173	4.47254	20.2083	21.1392
NM_001277867	269702	Mphosph9	M-phase phosphoprotein 9	1.35833	1.12544	0.926002	1.36784	0.899407	1.58401
NM_011361	20393	Sgk1	serum/glucocorticoid regulated kinase 1	1.10857	5.10207	5.02826	5.17696	32.1455	34.668
NR_045798	66503	1810034E14Rik	RIKEN cDNA 1810034E14 gene	1.00751	0.0640745	0.0589012	0.0697021	0.039164	0.052592
NM_026281	67623	Tm7sf3	transmembrane 7 superfamily member 3	-1.02582	3.57066	3.5891	3.55232	11.0213	10.7988
NM_178206	319152	Hist1h3h	histone cluster 1, H3h	-1.35502	0.843681	1.09084	0.652522	1.12669	0.576405
NR_040592	70055	1700030L20Rik	RIKEN cDNA 1700030L20 gene	1.11223	0.674394	0.602015	0.755476	0.509177	0.697988
NM_178115	214764	2700050L05Rik	RIKEN cDNA 2700050L05 gene	-1.01337	2.61768	2.62728	2.60812	5.11791	5.16541
NM_001039688_dup1	664609	Rhox4a	reproductive homeobox 4A	-1.18039	2.92735	3.04942	2.81016	7.23572	6.07505
NM_145073	97908	Hist1h3g	histone cluster 1, H3g	1.08512	0.712878	0.656384	0.774234	0.567923	0.718473
NM_001254735	217370	BC017643	cDNA sequence BC017643	1.4073	0.00503673	5.146e-05	0.492978	3.5e-05	0.417163
NM_008033	14272	Fnta	farnesyltransferase, CAAX box, alpha	-1.0298	5.86397	5.88519	5.84283	59.4543	55.1839
NM_001018042	20687	Sp3	trans-acting transcription factor 3	-1.05018	3.47523	3.51073	3.4401	10.38	9.87923
NM_019753	12557	Cdh17	cadherin 17	-1.05092	0.876781	0.913336	0.841689	0.8839	0.800219
NM_001081657	546282	Gm5935	predicted gene 5935	1.06187	0.124769	0.0887639	0.175378	0.060388	0.133084
NM_019973	20658	Son	Son DNA binding protein	1.13674	3.31334	3.22218	3.40707	8.23596	9.66651
NM_008518	16994	Ltb	lymphotoxin B	-1.1451	0.195744	0.316521	0.121053	0.241633	0.09267
NM_011358	20382	Srsf2	serine/arginine-rich splicing factor 2	1.03106	7.19427	7.17225	7.21637	151.38	142.313
NR_027820	66293	1810032O08Rik	RIKEN cDNA 1810032O08 gene	1.23332	0.00205443	1.395e-05	0.302558	1e-05	0.241188
NM_001013391	432508	Cpsf6	cleavage and polyadenylation specific factor 6	1.05304	4.3572	4.32008	4.39464	19.063	20.0515
NM_178883	98376	Gorab	golgin, RAB6-interacting	-1.04501	3.16317	3.19508	3.13157	8.09122	7.81385
NM_026006	67158	Sft2d3	SFT2 domain containing 3	-1.19336	1.28518	1.41901	1.16397	1.65912	1.24706
NM_053168	94091	Trim11	tripartite motif-containing 11	1.01785	2.70339	2.69065	2.71618	5.39578	5.6294
NM_001243075	103268	Cep57l1	centrosomal protein 57-like 1	1.11617	0.946569	0.870602	1.02916	0.828682	1.05247
NM_001081302	223435	Trio	triple functional domain (PTPRF interacting)	1.22879	3.30305	3.15777	3.455	7.87922	10.0013
NM_001166029	544678	2010015L04Rik	RIKEN cDNA 2010015L04 gene	-1.02334	2.86533	2.88202	2.84874	6.35405	6.26662
NM_148946	110891	Slc8a2	solute carrier family 8 (sodium/calcium exchanger), member 2	-1.04322	1.64705	1.67786	1.61682	2.17915	2.0924
NM_001177544	665433	Hist1h2ao	histone cluster 1, H2ao	-1.00876	0.666357	0.672675	0.660099	0.585488	0.584678
NM_007486	11857	Arhgdib	Rho, GDP dissociation inhibitor (GDI) beta	-1.08349	3.03821	3.0966	2.98092	7.50694	6.94329
NR_075087	19069	Nup88	nucleoporin 88	1.06948	0.737451	0.690584	0.787499	0.602018	0.734672
NM_008193	14923	Guk1	guanylate kinase 1	-1.15656	5.03096	5.13698	4.92713	34.813	29.239
NM_145594	234199	Fgl1	fibrinogen-like protein 1	1.0207	0.0630148	0.0499442	0.0795059	0.033612	0.060159
NM_009975	13001	Csnk2b	casein kinase 2, beta polypeptide	1.03126	6.01567	5.99351	6.03792	63.7805	63.3161
NM_001177759	106869	Tnfaip8	tumor necrosis factor, alpha-induced protein 8	-1.12017	0.550467	0.638377	0.474662	0.547706	0.395508
NM_028228	72400	Pinx1	PIN2/TERF1 interacting, telomerase inhibitor 1	-1.16728	2.73696	2.8508	2.62766	6.16697	5.2535
NM_001289780	78697	Pus7	pseudouridylate synthase 7 homolog isoform 1	-1.29161	1.83787	2.0317	1.66252	3.04749	2.18429
NM_173011	269951	Idh2	isocitrate dehydrogenase 2 (NADP+), mitochondrial	1.02036	5.95237	5.93784	5.96693	61.5952	60.2758
NM_001112735	268759	9930012K11Rik	RIKEN cDNA 9930012K11 gene	-1.14884	0.727416	0.834356	0.634182	0.780269	0.556407
NM_153136	213484	Nudt18	nudix (nucleoside diphosphate linked moiety X)-type motif 18	1.03289	2.05509	2.03188	2.07857	3.04801	3.25482
NM_001204276	56233	Hdac7	histone deacetylase 7	-1.17895	0.504572	0.63711	0.399607	0.546202	0.326932
NM_001142323	17925	Myo9b	myosin IXb	-1.00001	3.01057e-05	3.847e-05	2.356e-05	2.6e-05	1.5e-05
NM_001114596	114601	Ehbp1l1	EH domain binding protein 1-like 1	-1.15997	0.00302735	0.214132	4.28e-05	0.156517	2.8e-05
NM_001012396	30963	Ptpla	protein tyrosine phosphatase-like (proline instead of catalytic arginine), member a	-1.13366	5.56574	5.65696	5.47598	50.7264	42.975
NM_026332	67713	Dnajc19	DnaJ (Hsp40) homolog, subfamily C, member 19	-1.38625	5.49841	5.73905	5.26786	53.7716	37.0991
NM_001163623	213760	Prepl	prolyl endopeptidase-like	-1.00609	3.92533	3.92971	3.92096	14.2611	14.2063
NM_001163170	280411	Lix1l	Lix1-like	1.00792	3.78244	3.77676	3.78814	12.7519	12.8375
NM_001113487	53860	09-Sep	septin 9	1.12003	4.28481	4.20383	4.36736	17.3511	19.6527
NM_001301341	15387	Hnrnpk	heterogeneous nuclear ribonucleoprotein K isoform 1	1.45332	0.661166	0.444371	0.983727	0.353847	0.983917
NR_038032	327812	Gm15663	predicted gene 15663	-1.03026	1.22467	1.24636	1.20335	1.37003	1.31175
NM_027412	70387	Ttc9c	tetratricopeptide repeat domain 9C	-1.13793	3.19143	3.286	3.09959	8.69162	7.62705
NM_144917	232089	Elmod3	ELMO/CED-12 domain containing 3	1.28762	0.857022	0.693854	1.05856	0.604639	1.09623
NM_001200002	100504715	Tmppe	transmembrane protein with metallophosphoesterase domain	-1.02213	1.50685	1.52272	1.49115	1.85865	1.81871
NM_026819	52585	Dhrs1	dehydrogenase/reductase (SDR family) member 1	-1.06837	3.9836	4.03159	3.93618	15.3726	14.3758
NM_020274	57014	Htr3b	5-hydroxytryptamine (serotonin) receptor 3B	-1.15816	0.621099	0.73598	0.52415	0.656181	0.447032
NM_177857	329727	Dennd2c	DENN/MADD domain containing 2C	-1.00258	0.00832515	0.0103875	0.00667224	0.006657	0.005962
NM_028940	74438	Clvs1	clavesin 1	1.0771	2.99079	2.9377	3.04485	6.62531	7.31716
NM_001042485	57439	Tmem183a	transmembrane protein 183A	1.17274	2.44501	2.33277	2.56265	4.01697	4.96768
NM_009599	11423	Ache	acetylcholinesterase	-1.09272	3.21926	3.28386	3.15594	8.67687	7.94987
NM_001289618	22793	Zyx	zyxin isoform b	-1.10267	0.307311	0.385794	0.244794	0.299756	0.188903
NM_001287738	12608	Cebpb	CCAAT/enhancer-binding protein beta isoform b	1.07841	4.72718	4.67304	4.78195	24.7684	26.4145
NM_177643	226442	Zfp281	zinc finger protein 281	-1.34869	3.12412	3.34734	2.91579	9.1285	6.57198
NM_019454	54485	Dll4	delta-like 4 (Drosophila)	1.01344	0.0804315	0.0713739	0.0906385	0.048729	0.069817
NM_020267	80985	Trim44	tripartite motif-containing 44	1.13496	5.19824	5.10773	5.29036	34.1342	37.676
NM_001100186	545913	Zscan4d	zinc finger and SCAN domain containing 4D	1.03146	0.0191785	0.00710257	0.0517863	0.004385	0.039263
NM_001038703	80290	Gpr146	G protein-coupled receptor 146	-1.50852	0.0094496	0.593282	0.00015051	0.500684	0.000107
NM_172988	269514	Fbxl4	F-box and leucine-rich repeat protein 4	-1.2066	2.45475	2.59396	2.32301	4.99123	4.03357
NM_026126	67391	Fundc2	FUN14 domain containing 2	-1.09438	2.45727	2.52318	2.39307	4.67568	4.31663
NM_001170711	78541	Asb8	ankyrin repeat and SOCS box-containing 8	1.26457	0.00558523	9.209e-05	0.338743	6.4e-05	0.272143
NM_144550	212514	Spice1	spindle and centriole associated protein 1	1.10985	1.27529	1.20232	1.35268	1.29543	1.56512
NM_001286040	224650	Anks1	ankyrin repeat and SAM domain containing 1	-1	1.51616e-05	1.875e-05	1.226e-05	1.3e-05	8e-06
NM_009943	12862	Cox6a2	cytochrome c oxidase subunit VIa polypeptide 2	1.27632	1.89653	1.72868	2.08068	2.28133	3.26365
NM_009127	20249	Scd1	stearoyl-Coenzyme A desaturase 1	1.0295	3.2126	3.1917	3.23365	8.0788	8.49552
NM_001290470	12757	Clta	clathrin light chain A isoform e	1.06294	2.24014	2.19654	2.2846	3.56862	3.88836
NM_011750	22668	Sf1	splicing factor 1	1.17679	4.75785	4.64186	4.87673	24.1695	28.2648
NM_029909	77422	C330018D20Rik	RIKEN cDNA C330018D20 gene	-1.12923	1.75746	1.84731	1.67197	2.56537	2.20765
NM_001256086	74132	Rnf6	ring finger protein (C3H2C3 type) 6	-1.1398	0.756524	0.856779	0.668	0.812826	0.594591
NM_010102	13611	S1pr4	sphingosine-1-phosphate receptor 4	1.00163	0.0865377	0.0853688	0.0877225	0.05824	0.067597
NM_198011	101604	E430018J23Rik	RIKEN cDNA E430018J23 gene	-1.05428	1.08348	1.12228	1.04601	1.17079	1.07696
NM_011313	20200	S100a6	S100 calcium binding protein A6 (calcyclin)	-1.08798	8.66931	8.73035	8.6087	461.659	369.357
NM_011130	18970	Polb	polymerase (DNA directed), beta	-1.09651	5.78401	5.85085	5.71793	57.9386	50.6843
NM_183168	233571	P2ry6	pyrimidinergic receptor P2Y, G-protein coupled, 6	1.13166	0.593845	0.511289	0.689731	0.420767	0.622377
NR_103515	66416	Ndufa7	NADH dehydrogenase (ubiquinone) 1 alpha subcomplex, 7 (B14.5a)	-1.21124	2.05515	2.19803	1.92155	3.57372	2.80597
NM_001159589	93759	Sirt1	sirtuin 1	1.04925	1.75142	1.71708	1.78644	2.2595	2.47492
NM_026434	67889	Rbm18	RNA binding motif protein 18	1.00525	4.94437	4.94059	4.94815	30.1386	29.6415
NM_178061	214944	Mob3b	MOB kinase activator 3B	1.00085	0.008652	0.00805883	0.00928883	0.005125	0.007665
NM_177805	328108	Fam179b	family with sequence similarity 179, member B	1.02978	2.88633	2.86524	2.90758	6.25491	6.53022
NR_040597	75149	4930539M17Rik	RIKEN cDNA 4930539M17 gene	1.09661	0.191542	0.136241	0.26929	0.094121	0.210493
NM_021504	59007	Ngly1	N-glycanase 1	-1.06028	2.09241	2.13506	2.05061	3.37165	3.17635
NM_001302549	72465	Zfp131	zinc finger protein 131 isoform 1	-1.00324	0.00438526	0.00730599	0.00263216	0.004559	0.00269
NM_001110328	23877	Fiz1	Flt3 interacting zinc finger protein 1	-1.34316	1.27217	1.50266	1.07703	1.81579	1.12326
NM_001290278	214742	Rcor3	REST corepressor 3 isoform b	-1.05615	3.2918	3.33144	3.25263	9.01314	8.61821
NM_001081306	19283	Ptprz1	protein tyrosine phosphatase, receptor type Z, polypeptide 1	-1.00022	0.000817252	0.00099123	0.00067381	0.000579	0.000605
NM_029770	107449	Unc5b	unc-5 homolog B (C. elegans)	1.05788	3.68565	3.64528	3.72646	11.5088	12.2982
NM_001284218	67269	Agtpbp1	ATP/GTP binding protein 1	1.08159	0.505663	0.452245	0.565392	0.362845	0.490128
NM_001195565	100072	Camta1	calmodulin binding transcription activator 1	-1.22321	1.70437	1.85589	1.56522	2.58656	1.97148
NM_001252614	53618	Fut8	fucosyltransferase 8	1.42637	0.706052	0.494913	1.00727	0.405315	1.02346
NM_177869	330050	Fam185a	family with sequence similarity 185, member A	1.04025	2.24925	2.22096	2.2779	3.65631	3.86398
NM_001284374	11909	Atf2	activating transcription factor 2	1.44161	0.888552	0.663057	1.19074	0.575196	1.29316
NM_133351	76560	Prss8	protease, serine 8 (prostasin)	-1.05008	0.0959171	0.137435	0.0669416	0.094553	0.05079
NM_011432	20630	Snrpc	U1 small nuclear ribonucleoprotein C	-1.03297	6.248	6.27144	6.22464	78.762	71.0726
NM_001289898	27373	Csnk1e	casein kinase I isoform epsilon isoform a	-1.27182	3.26594	3.44399	3.0971	9.87254	7.61541
NM_029182	75141	Rasd2	RASD family, member 2	1.00268	0.0421523	0.0402667	0.0441262	0.027004	0.034232
NM_026304	67669	l7Rn6	lethal, Chr 7, Rinchik 6	-1.11563	3.72202	3.80179	3.64393	12.9887	11.5409
NM_029023	74617	Scpep1	serine carboxypeptidase 1	1.10882	6.28094	6.20687	6.3559	75.4079	78.5004
NM_198308	319518	Pdpr	pyruvate dehydrogenase phosphatase regulatory subunit	1.08516	2.55381	2.49553	2.61344	4.58415	5.19387
NM_008726	18158	Nppb	natriuretic peptide type B	-1.36132	1.03175	1.27797	0.832969	1.40954	0.793798
NM_001272057	11499	Adam5	a disintegrin and metallopeptidase domain 5	1.04106	0.123907	0.0982335	0.15629	0.066435	0.118998
NM_001163639	76670	Ttc18	tetratricopeptide repeat domain 18	-1	5.68958e-06	6.73e-06	4.81e-06	5e-06	3e-06
NM_001159901	74318	Hopx	HOP homeobox	-1.08956	0.646759	0.711585	0.587838	0.624251	0.513154
NM_018869	14773	Grk5	G protein-coupled receptor kinase 5	-1.00507	2.80683	2.81048	2.80319	5.94245	6.03776
NM_026423	67873	Mri1	methylthioribose-1-phosphate isomerase homolog (S. cerevisiae)	-1.23344	2.42232	2.57839	2.2757	4.91815	3.85384
NM_001163851	224617	Tbc1d24	TBC1 domain family, member 24	-1.22079	0.0171058	0.288823	0.0010131	0.216841	0.001026
NM_001024560	225861	Snx32	sorting nexin 32	1.08606	1.59136	1.53292	1.65202	1.87837	2.1647
NM_001289630	74528	Mgme1	mitochondrial genome maintenance exonuclease 1	1.401	0.192738	0.0671066	0.553566	0.045782	0.475912
NM_027756	71306	Mfap3l	microfibrillar-associated protein 3-like	1.37489	1.23803	1.02949	1.48881	1.04106	1.81303
NM_138664	246738	Dnajc28	DnaJ (Hsp40) homolog, subfamily C, member 28	1.14393	0.725563	0.63502	0.829016	0.544468	0.788237
NM_027402	384061	Fndc5	fibronectin type III domain containing 5	-1.23557	1.5931	1.75298	1.4478	2.33591	1.72982
NM_001167981	108150	Galnt7	UDP-N-acetyl-alpha-D-galactosamine: polypeptide N-acetylgalactosaminyltransferase 7	1.03435	1.98936	1.96515	2.01387	2.88102	3.07533
NM_001161548	231832	Tmem184a	transmembrane protein 184a	-1	2.35207e-05	2.501e-05	2.212e-05	1.7e-05	1.4e-05
NM_001277187	228836	Dlgap4	discs, large homolog-associated protein 4 (Drosophila)	-1.1403	0.00247061	0.189444	3.222e-05	0.135862	2.1e-05
NM_027328	68988	Prpf31	PRP31 pre-mRNA processing factor 31 homolog (yeast)	1.04243	4.05924	4.02938	4.08933	15.3426	16.0664
NM_180678	353172	Gars	glycyl-tRNA synthetase	1.13644	8.45102	8.35926	8.54379	344.352	350.999
NM_177707	237611	Stac3	SH3 and cysteine rich domain 3	1.06986	0.23582	0.192088	0.28951	0.138087	0.229582
NM_007988	14104	Fasn	fatty acid synthase	1.30159	6.57361	6.38622	6.7665	85.0352	101.708
NM_001164053	18769	Pkig	protein kinase inhibitor, gamma	-1.26825	1.11213	1.29669	0.953845	1.44198	0.948528
NM_011894	24056	Sh3bp5	SH3-domain binding protein 5 (BTK-associated)	-1.07482	2.63112	2.68369	2.57959	5.35809	5.04613
NM_181400	99512	Wdr47	WD repeat domain 47	1.09295	2.86777	2.80438	2.9326	5.91768	6.67028
NM_001161538	320563	Islr2	immunoglobulin superfamily containing leucine-rich repeat 2	1.12005	0.015687	0.00149088	0.165058	0.000856	0.125775
NM_028131	72155	Cenpn	centromere protein N	-1.09997	3.82205	3.8914	3.75394	13.8586	12.532
NM_001083880	67912	1600012H06Rik	RIKEN cDNA 1600012H06 gene	-1	0.00045065	0.00045077	0.00045053	0.000297	0.000361
NM_010586	16439	Itpr2	inositol 1,4,5-triphosphate receptor 2	1.46909	0.0276242	0.00137175	0.556294	0.000772	0.478248
NM_025902	67006	Cisd2	CDGSH iron sulfur domain 2	-1.0506	4.31912	4.35487	4.28366	19.5456	18.4989
NM_212457	406217	Bex4	brain expressed gene 4	-1.15804	3.89492	4.0022	3.79051	15.0228	12.8532
NM_001080798	17355	Aff1	AF4/FMR2 family, member 1	2.37065	0.0418219	0.00140298	1.24669	0.000803	1.38374
NM_025355	66104	Tceal6	transcription elongation factor A (SII)-like 6	1.01035	0.0234769	0.0171989	0.0320465	0.011263	0.025199
NM_144844	110821	Pcca	propionyl-Coenzyme A carboxylase, alpha polypeptide	1.22601	2.34436	2.20197	2.49595	3.5872	4.70622
NM_144815	214932	Cecr5	cat eye syndrome chromosome region, candidate 5	1.02119	2.68995	2.67486	2.70512	5.31437	5.58097
NM_054071	116701	Fgfrl1	fibroblast growth factor receptor-like 1	-1.17888	0.487874	0.620821	0.383397	0.527254	0.314616
NM_012055	27053	Asns	asparagine synthetase	1.07015	8.51712	8.46835	8.56616	376.528	353.7
NM_145595	234309	Cbr4	carbonyl reductase 4	-1.11555	4.29354	4.37314	4.21539	19.7671	17.6289
NM_008538	17118	Marcks	myristoylated alanine rich protein kinase C substrate	-1.10657	4.74326	4.81687	4.67077	27.4402	24.3596
NM_007684	12626	Cetn3	centrin 3	-1.0518	6.44827	6.48481	6.41194	91.9089	82.1885
NM_027174	69700	Col22a1	collagen, type XXII, alpha 1	-1.00394	2.24922	2.25206	2.24638	3.75775	3.75966
NM_009214	20603	Sms	spermine synthase	-1.03539	5.32909	5.35423	5.30406	40.6297	37.959
NM_001252626	77219	Ptgr2	prostaglandin reductase 2	1.09211	1.22227	1.16036	1.28748	1.2332	1.45109
NR_033603	382421	Gm5176	predicted gene 5176	-1.01079	0.855391	0.863171	0.847682	0.820644	0.806759
NM_144520	67815	Sec14l2	SEC14-like 2 (S. cerevisiae)	-1.02177	0.319638	0.335549	0.304481	0.257593	0.242787
NM_133649	107723	Slc12a6	solute carrier family 12, member 6	1.18485	2.40458	2.28534	2.53004	3.86684	4.85141
NM_001301402	69656	Pir	pirin isoform 2	-1.414	0.799846	1.08787	0.588081	1.12141	0.513242
NM_001281829	227696	Phyhd1	phytanoyl-CoA dioxygenase domain containing 1	-1.42367	0.0115275	0.509878	0.00026062	0.419593	0.00019
NM_001077596	27428	Shroom3	shroom family member 3	-1.00076	0.00136804	0.00201819	0.00092733	0.001178	0.000903
NM_001166368	14227	Fkbp2	FK506 binding protein 2	-1.24902	5.23052	5.39337	5.07258	41.6045	32.1233
NM_183158	224044	Cyp2ab1	cytochrome P450, family 2, subfamily ab, polypeptide 1	-1.03164	0.0449607	0.0727343	0.0277924	0.049857	0.022321
NM_001039072	24131	Ldb3	LIM domain binding 3	1	5.39823e-06	4.33e-06	6.73e-06	3e-06	4e-06
NM_147176	26556	Homer1	homer homolog 1 (Drosophila)	-1.12933	1.52371	1.61397	1.4385	2.03604	1.71223
NM_001290378	108012	Ap1s2	AP-1 complex subunit sigma-2 isoform 2	-1.15731	0.130604	0.27321	0.0624334	0.203867	0.046824
NM_010254	14428	Galr2	galanin receptor 2	1.24617	0.876285	0.7318	1.0493	0.650042	1.08311
NM_172371	69309	Slc16a13	solute carrier family 16 (monocarboxylic acid transporters), member 13	1.05462	2.15037	2.11236	2.18908	3.29448	3.5811
NM_033605	93837	Dach2	dachshund 2 (Drosophila)	1.07341	0.000543478	2.89e-06	0.102204	2e-06	0.078587
NM_178076	17207	Mcf2l	mcf.2 transforming sequence-like	-1	2.04e-06	2.89e-06	1.44e-06	2e-06	1e-06
NM_011842	23942	Mta2	metastasis-associated gene family, member 2	-1.05076	4.48664	4.5225	4.45107	22.1414	20.818
NM_153161	231807	BC037034	cDNA sequence BC037034	1.15094	3.50499	3.40505	3.60786	9.53954	11.2403
NM_001286987	67171	Dram2	DNA-damage regulated autophagy modulator 2	-1.02442	0.312218	0.330104	0.295301	0.251809	0.235153
NM_030598	53901	Rcan2	regulator of calcineurin 2	1.00229	0.0019106	0.00087399	0.0041767	0.000521	0.004162
NM_001184969_dup1	100135657	Rhox3e	reproductive homeobox 3E	1.18337	0.392374	0.289292	0.532187	0.217171	0.455821
NM_133189	81904	Cacng7	calcium channel, voltage-dependent, gamma subunit 7	1.20984	4.78338	4.64794	4.92276	24.2919	29.1465
NM_001168620	83965	Enpp5	ectonucleotide pyrophosphatase/phosphodiesterase 5	-1.32087	2.33059	2.53997	2.13848	4.75307	3.41985
NM_207232	218232	Ptpdc1	protein tyrosine phosphatase domain containing 1	-1.00917	1.88106	1.88765	1.87449	2.67896	2.68509
NM_001039159	140499	Ube2j2	ubiquitin-conjugating enzyme E2J 2	1.01031	0.697581	0.690218	0.705022	0.601679	0.643411
NM_001102424	228960	Stx16	syntaxin 16	1.16863	3.93047	3.81967	4.04449	13.1794	15.4925
NM_001163833	73390	Msl3l2	male-specific lethal 3-like 2 (Drosophila)	1.03811	1.98833	1.96154	2.01549	2.87187	3.07971
NM_001164792	21983	Tpbg	trophoblast glycoprotein	-1.00081	1.48776	1.48834	1.48717	1.78366	1.80946
NM_007693	12652	Chga	chromogranin A	1.24332	7.39071	7.23528	7.54948	158.751	179.644
NM_023597	71354	Wdr31	WD repeat domain 31	-1.21204	0.641891	0.79543	0.517988	0.72908	0.439389
NM_011022_dup3	18422	Ott	ovary testis transcribed	-1.07835	2.59006	2.64505	2.53622	5.18861	4.87855
NM_133354	170930	Sumo2	SMT3 suppressor of mif two 3 homolog 2 (yeast)	-1.1415	8.35848	8.4545	8.26356	371.248	288.977
NM_020275	21933	Tnfrsf10b	tumor necrosis factor receptor superfamily, member 10b	-1.06801	0.166231	0.220334	0.125412	0.161104	0.096513
NM_010789	17268	Meis1	Meis homeobox 1	-1.33954	0.51552	0.767847	0.346111	0.696109	0.279469
NM_144807	212862	Chpt1	choline phosphotransferase 1	-1.00557	1.48737	1.49138	1.48337	1.78957	1.80427
NM_010301	14672	Gna11	guanine nucleotide binding protein, alpha 11	-1.00479	5.09579	5.09923	5.09234	33.9498	32.6235
NM_001252647	97820	4833439L19Rik	RIKEN cDNA 4833439L19 gene	-1.439	0.672538	0.984494	0.459431	0.980512	0.380863
NM_001164624	235047	Zfp809	zinc finger protein 809	-1.25115	1.36266	1.53384	1.21058	1.88107	1.32286
NM_001005506	109658	Txlna	taxilin alpha	-1.16323	2.06534	2.17728	1.95915	3.50901	2.90526
NM_001110148	17308	Mgat1	mannoside acetylglucosaminyltransferase 1	-1.02822	1.27861	1.29884	1.25869	1.44564	1.40642
NM_001109995	20624	Eftud2	elongation factor Tu GTP binding domain containing 2	-1.24613	3.0749	3.23772	2.92026	8.34946	6.59502
NM_001290380	68024	Hist1h2bc	histone H2B type 1-C/E/G	-1.03462	0.313497	0.339005	0.289908	0.260498	0.230023
NM_008229	15182	Hdac2	histone deacetylase 2	-1.00414	6.55405	6.55703	6.55107	96.6167	89.4339
NR_040438	67303	3110045C21Rik	RIKEN cDNA 3110045C21 gene	-1.11388	0.334617	0.42134	0.265744	0.330909	0.207293
NM_009620	11498	Adam4	a disintegrin and metallopeptidase domain 4	1.04321	0.175277	0.147401	0.208425	0.103595	0.159008
NM_001252202	26921	Map4k4	mitogen-activated protein kinase kinase kinase kinase 4	1.02204	2.34396	2.32828	2.35973	4.0031	4.17093
NM_019431	54377	Cacng4	calcium channel, voltage-dependent, gamma subunit 4	-1.12644	1.11207	1.20127	1.02949	1.29411	1.05265
NM_010209	14194	Fh1	fumarate hydratase 1	-1.09549	5.67675	5.74292	5.61135	53.9623	47.1912
NM_175226	75841	Rnf139	ring finger protein 139	-1.00548	3.64262	3.64656	3.63868	11.5274	11.4679
NM_001037757	68767	Wash	WAS protein family homolog	-1.33448	3.12854	3.34359	2.92732	9.10248	6.63845
NM_007861	13382	Dld	dihydrolipoamide dehydrogenase	-1.02184	6.12046	6.13607	6.10489	70.8647	66.5867
NM_023596	71279	Slc29a3	solute carrier family 29 (nucleoside transporters), member 3	1.12073	1.9865	1.90599	2.07042	2.7251	3.23143
NM_001276269	15451	Hpn	hepsin	1.07549	0.814798	0.763992	0.868983	0.690688	0.836484
NM_009439	22123	Psmd3	proteasome (prosome, macropain) 26S subunit, non-ATPase, 3	-1.02224	6.08811	6.10399	6.07226	69.0853	65.14
NM_134117	106522	Pkdcc	protein kinase domain containing, cytoplasmic	1.01394	2.27702	2.26706	2.28702	3.80703	3.8975
NM_207238	233040	Fbxo27	F-box protein 27	1.11597	0.00172292	1.875e-05	0.158318	1.3e-05	0.120505
NM_011527	21349	Tal1	T cell acute lymphocytic leukemia 1	1.23819	0.047426	0.00713225	0.31536	0.00441	0.252292
NM_001025615	67501	Ccdc50	coiled-coil domain containing 50	-1.13556	2.03739	2.13116	1.94775	3.35803	2.87631
NM_010889	17996	Neb	nebulin	-1.02804	0.058533	0.0817897	0.0418893	0.055901	0.032524
NM_145428	216820	Dhrs7b	dehydrogenase/reductase (SDR family) member 7B	-1.45645	3.51746	3.79913	3.25667	12.9616	8.63858
NM_030693	107503	Atf5	activating transcription factor 5	1.1019	0.00113119	9.14e-06	0.139998	7e-06	0.106741
NM_177592	209497	Tmem164	transmembrane protein 164	1.12749	4.50883	4.4231	4.59621	20.5227	23.0311
NM_001282001	19651	Rbl2	retinoblastoma-like 2	1.24675	0.0579205	0.0102158	0.328391	0.006607	0.264597
NM_001293560	229905	Ccbl2	kynurenine--oxoglutarate transaminase 3 isoform1	-1.00897	0.0499536	0.0568123	0.0439229	0.03807	0.034089
NM_007378	11304	Abca4	ATP-binding cassette, sub-family A (ABC1), member 4	-1.00491	0.0570532	0.0606952	0.0536298	0.040671	0.040473
NM_001013607	327956	Vmo1	vitelline membrane outer layer 1 homolog (chicken)	-1.49509	0.497807	0.866291	0.28606	0.82549	0.227113
NM_009201	20514	Slc1a5	solute carrier family 1 (neutral amino acid transporter), member 5	1.22389	6.79772	6.65355	6.94502	104.19	116.49
NM_011944	26400	Map2k7	mitogen-activated protein kinase kinase 7	1.16752	4.43412	4.3238	4.54725	19.1099	22.2747
NM_029749	76800	Usp42	ubiquitin specific peptidase 42	1.16253	3.03197	2.92529	3.14255	6.56977	7.87942
NR_029456	654424	Mccc1os	methylcrotonoyl-Coenzyme A carboxylase 1 (alpha), opposite strand	1.0016	0.024067	0.0229414	0.0252479	0.01494	0.02007
NM_010747	17096	Lyn	Yamaguchi sarcoma viral (v-yes-1) oncogene homolog	-1.18023	0.00652438	0.239251	0.00017792	0.176152	0.000125
NM_173759	225583	A730017C20Rik	RIKEN cDNA A730017C20 gene	1.038	1.55477	1.52811	1.58191	1.86712	2.01435
NR_126091	75044	4930506A18Rik	.	1.05526	0.088187	0.057545	0.135145	0.038305	0.10337
NM_001302080	14225	Fkbp1a	peptidyl-prolyl cis-trans isomerase FKBP1A isoform 3	-1.04312	0.101672	0.136589	0.0756809	0.094342	0.05739
NM_198649	319713	Ablim3	actin binding LIM protein family, member 3	-1.13881	0.505854	0.608235	0.420705	0.515181	0.346247
NM_013678	20931	Surf2	surfeit gene 2	-1.0362	5.23827	5.26398	5.21268	37.8168	35.5585
NM_011698	22342	Lin7b	lin-7 homolog B (C. elegans)	1.00823	0.777727	0.77184	0.78366	0.700791	0.731158
NR_130150	11758	Prdx6	.	-1.18445	3.08083	3.20535	2.96114	8.12679	6.83532
NM_024459	19058	Ppp3r1	protein phosphatase 3, regulatory subunit B, alpha isoform (calcineurin B, type I)	1.05939	6.63714	6.59566	6.67889	100.327	96.35
NM_008723	18150	Npm3	nucleoplasmin 3	-1.22119	4.73451	4.88085	4.59256	28.6945	22.9599
NM_001025360	16593	Klc1	kinesin light chain 1	1.39113	0.759683	0.558003	1.03426	0.464954	1.05886
NM_025461	66272	Cox16	cytochrome c oxidase assembly protein 16	-1.29224	3.24412	3.43432	3.06445	9.79661	7.43957
NM_027351	70225	Ppil3	peptidylprolyl isomerase (cyclophilin)-like 3	-1.02362	2.48119	2.49809	2.4644	4.5903	4.57442
NM_133767	76784	Mtif2	mitochondrial translational initiation factor 2	1.19065	2.09629	1.97419	2.22595	2.9003	3.69845
NM_080558	70599	Ssfa2	sperm specific antigen 2	1.08222	4.05477	3.99817	4.11217	14.9742	16.3834
NM_001276681	54524	Syt6	synaptotagmin VI	1.15963	4.94513	4.83945	5.05312	27.8415	31.7405
NM_001077353	14859	Gsta3	glutathione S-transferase, alpha 3	-1.00001	5.78328e-05	6.155e-05	5.434e-05	4.1e-05	3.6e-05
NM_053129	93875	Pcdhb4	protocadherin beta 4	-1.08049	0.47397	0.533093	0.421403	0.441498	0.346952
NM_197987	68729	Trim37	tripartite motif-containing 37	1.06605	4.28277	4.23688	4.32916	17.7787	19.1235
NM_029629	68126	Fahd2a	fumarylacetoacetate hydrolase domain containing 2A	-1.05405	1.04791	1.08657	1.01063	1.11904	1.02858
NM_145359	207740	Ubald1	UBA-like domain containing 1	1.19556	5.33725	5.20996	5.46765	36.5164	42.7727
NM_001103168	100009600	Zglp1	zinc finger, GATA-like protein 1	-1.49873	0.470581	0.845617	0.261876	0.798091	0.204035
NM_178752	269952	Gdpgp1	GDP-D-glucose phosphorylase 1	1.01443	1.33143	1.32113	1.34181	1.47949	1.54938
NR_040455	71209	4933436E23Rik	RIKEN cDNA 4933436E23 gene	-1.01435	0.0899139	0.100773	0.0802251	0.067866	0.060733
NM_182990	20833	Ssrp1	structure specific recognition protein 1	1.008	5.88487	5.87913	5.89062	59.1555	57.2082
NM_001167818	67795	Rnls	renalase, FAD-dependent amine oxidase	-1.31236	1.56764	1.77593	1.38377	2.38793	1.60688
NR_015523	613258	A730017L22Rik	RIKEN cDNA A730017L22 gene	-1.00724	0.733289	0.73851	0.728106	0.659636	0.668501
NM_008942	19155	Npepps	aminopeptidase puromycin sensitive	1.06785	4.64386	4.59675	4.69146	23.4023	24.6715
NM_153138	215280	Wipf1	WAS/WASL interacting protein family, member 1	1.086	1.61527	1.55685	1.67587	1.92848	2.21621
NM_173396	228839	Tgif2	TGFB-induced factor homeobox 2	-1.02681	1.89246	1.91164	1.87347	2.74479	2.68121
NM_027696	71148	Mier1	mesoderm induction early response 1 homolog (Xenopus laevis	1.16318	1.10301	0.999347	1.21742	0.996553	1.33896
NM_026499	67996	Srsf6	serine/arginine-rich splicing factor 6	1.08974	6.29757	6.23588	6.35987	76.9855	78.7704
NM_133435	66454	Nmnat1	nicotinamide nucleotide adenylyltransferase 1	1.0659	2.44789	2.40228	2.49435	4.2341	4.699
NM_001159906	68818	Zfand2b	zinc finger, AN1 type domain 2B	1.04629	1.32617	1.29393	1.35921	1.43667	1.57322
NM_175112	66679	Rae1	RAE1 RNA export 1 homolog (S. pombe)	-1.02463	5.36595	5.38353	5.34842	41.2869	39.2177
NM_197988	68918	1190005I06Rik	RIKEN cDNA 1190005I06 gene	-1.29431	2.49353	2.68655	2.31437	5.37145	3.99478
NM_008055	14366	Fzd4	frizzled homolog 4 (Drosophila)	-1.12539	2.36605	2.4528	2.28237	4.43037	3.8778
NR_045285	328235	Gm5083	predicted gene 5083	-1.00765	0.0403536	0.0462241	0.0352287	0.030887	0.027642
NM_027760	71323	Rassf8	Ras association (RalGDS/AF-6) domain family (N-terminal) member 8	1.10126	4.11138	4.04239	4.18155	15.4771	17.1866
NM_001012638	497652	Acd	adrenocortical dysplasia	1.18469	5.04305	4.92227	5.16678	29.6303	34.4057
NM_010193	14155	Fem1b	feminization 1 homolog b (C. elegans)	1.08045	4.48275	4.42728	4.53891	20.5672	22.1412
NM_001277113	19934	Rpl22	ribosomal protein L22	-1.37811	3.16228	3.40208	2.93939	9.51192	6.71236
NM_016872	53620	Vamp5	vesicle-associated membrane protein 5	-1.08314	0.302251	0.365301	0.250083	0.281055	0.193538
NM_145617	235439	Herc1	hect (homologous to the E6-AP (UBE3A) carboxyl terminus) domain and RCC1 (CHC1)-like domain (RLD) 1	1.27153	3.87049	3.70108	4.04765	12.0065	15.5325
NM_178164	230257	Ptbp3	polypyrimidine tract binding protein 3	-1.03266	3.6669	3.69016	3.64379	11.9114	11.5389
NM_016909	53424	Tsnax	translin-associated factor X	1.00471	5.64963	5.64624	5.65303	50.2824	48.5332
NM_009543	22644	Rnf103	ring finger protein 103	1.08663	4.06207	4.00259	4.12244	15.0262	16.4817
NR_036616	108014	Srsf9	serine/arginine-rich splicing factor 9	1.06929	2.43032	2.38247	2.47913	4.15925	4.63197
NM_010318	14707	Gng5	guanine nucleotide binding protein (G protein), gamma 5	-1.1054	7.87806	7.95068	7.80611	260.311	212.349
NM_001190854	56376	Pdlim5	PDZ and LIM domain 5	-1.25641	2.6288	2.79861	2.4693	5.88298	4.59578
NM_194343	229644	Trim45	tripartite motif-containing 45	-1.14437	0.719711	0.823535	0.628977	0.767132	0.551979
NM_134131	106869	Tnfaip8	tumor necrosis factor, alpha-induced protein 8	1.04589	0.000585182	5.29e-06	0.064733	4e-06	0.049104
NM_001290563	338348	Ttc16	tetratricopeptide repeat protein 16 isoform b	1.06763	0.0821331	0.047528	0.141934	0.031752	0.108637
NM_001081564	625480	Gm6592	predicted gene 6592	1.04435	0.0719792	0.04719	0.10979	0.031468	0.084343
NM_145361	208198	Btbd2	BTB (POZ) domain containing 2	1.17356	3.9483	3.83454	4.06543	13.2997	15.7587
NM_001290646	16870	Lhx2	LIM/homeobox protein Lhx2 isoform b	-1.00028	6.14953e-05	0.00041375	9.14e-06	0.000273	6e-06
NM_001253809	26934	Racgap1	Rac GTPase-activating protein 1	1.02253	4.92057	4.90453	4.93668	29.2402	29.3951
NM_001146001	59020	Pdzk1	PDZ domain containing 1	-1.03275	1.00932	1.03283	0.986344	1.04537	0.988012
NM_001287530	11856	Arhgap6	rho GTPase-activating protein 6 isoform c	-1.00002	0.0001885	0.00020244	0.00017552	0.000135	0.000124
NM_146124	228359	Arhgap1	Rho GTPase activating protein 1	1.18921	0.140354	0.062948	0.312946	0.042643	0.250107
NM_011975	26451	Rpl27a	ribosomal protein L27A	-1.11099	9.70741	9.78363	9.63178	969.164	741.506
NM_007704	12695	Inadl	InaD-like (Drosophila)	-1.00543	0.0686257	0.0726465	0.0648275	0.049748	0.049186
NM_001172123	207181	Rbms3	RNA binding motif, single stranded interacting protein	1.07999	1.45742	1.40296	1.51399	1.6314	1.85973
NM_001081187	330723	Htra4	HtrA serine peptidase 4	1.01917	0.0598138	0.0476625	0.075063	0.03179	0.056925
NM_001291056	20614	Snap25	synaptosomal-associated protein 25 isoform b	1.24169	5.81512	5.66106	5.97337	50.8889	60.591
NR_045424	70491	5730412P04Rik	RIKEN cDNA 5730412P04 gene	1	1.44e-06	1.44e-06	1.44e-06	1e-06	1e-06
NM_013552	15366	Hmmr	hyaluronan mediated motility receptor (RHAMM)	-1.31229	3.74517	3.94634	3.55425	14.4174	10.8229
NM_001290509	57170	Dolpp1	dolichyldiphosphatase 1 isoform c	-1.72168	0.461055	0.997025	0.213206	0.993944	0.162915
NM_182805	76282	Gpt	glutamic pyruvic transaminase, soluble	1.00412	1.57776	1.5748	1.58073	1.96188	2.00982
NM_029938	77605	H2afv	H2A histone family, member V	-1.19811	3.87728	4.00986	3.74909	15.1267	12.4876
NM_028047	71997	Smg9	smg-9 homolog, nonsense mediated mRNA decay factor (C. elegans)	1.10581	3.94925	3.87736	4.02246	13.7038	15.2676
NM_001197024	74154	Unkl	unkempt-like (Drosophila)	1.18597	2.32386	2.20408	2.45015	3.59666	4.51657
NM_009612	11482	Acvrl1	activin A receptor, type II-like 1	-1	4.41018e-06	6.73e-06	2.89e-06	5e-06	2e-06
NM_009511	22355	Vipr2	vasoactive intestinal peptide receptor 2	1.00267	0.0331783	0.0313124	0.0351554	0.020886	0.027609
NM_026597	68176	Fam212a	family with sequence similarity 212, member A	-1.05196	1.31682	1.35386	1.28079	1.54084	1.44294
NM_177282	320878	Mical2	microtubule associated monooxygenase, calponin and LIM domain containing 2	1.05376	2.24248	2.20503	2.28057	3.59968	3.87346
NM_016685	12845	Comp	cartilage oligomeric matrix protein	1.07405	0.18801	0.143415	0.246471	0.09919	0.190313
NM_001112796	12121	Bicd1	bicaudal D homolog 1 (Drosophila)	-1.09705	0.834058	0.903541	0.769918	0.868481	0.713879
NM_001164598	270110	Irf2bp2	interferon regulatory factor 2 binding protein 2	1.12759	5.34359	5.25767	5.43091	37.6061	41.7707
NM_013660	20354	Sema4d	sema domain, immunoglobulin domain (Ig), transmembrane domain (TM) and short cytoplasmic domain, (semaphorin) 4D	1.14789	3.85921	3.761	3.95998	12.558	14.606
NM_133981	102580	Alg9	asparagine-linked glycosylation 9 (alpha 1,2 mannosyltransferase)	1.00393	3.0158	3.01297	3.01864	7.02565	7.1593
NM_028097	72098	Tmem68	transmembrane protein 68	1.011	2.91823	2.91035	2.92614	6.49893	6.63032
NM_183224	329731	Fam19a3	family with sequence similarity 19, member A3	-1.01089	0.0139356	0.0237901	0.00816311	0.015423	0.006906
NM_178854	231464	Cnot6l	CCR4-NOT transcription complex, subunit 6-like	-1.15579	0.199522	0.329638	0.120765	0.251209	0.092354
NM_009450	22151	Tubb2a	tubulin, beta 2A class IIA	1.06625	7.09572	7.04961	7.14215	137.441	135.053
NM_019953	56530	Cnpy2	canopy 2 homolog (zebrafish)	-1.17524	5.56345	5.68115	5.4482	51.6365	42.292
NM_011051	18570	Pdcd6	programmed cell death 6	-1.08945	5.43338	5.49553	5.37193	44.7161	39.9851
NM_025372	66131	Tipin	timeless interacting protein	-1.32931	4.73911	4.94889	4.53822	30.3316	22.1303
NR_028096	19352	Rabggtb	RAB geranylgeranyl transferase, b subunit	-1.03366	2.24648	2.27049	2.22273	3.81828	3.68648
NM_008684	18007	Neo1	neogenin	-1.11104	3.38342	3.46022	3.30831	9.99472	8.95539
NM_173433	244694	Kdm4d	lysine (K)-specific demethylase 4D	-1.00936	0.0506862	0.0578527	0.0444074	0.038487	0.034462
NM_001033135	67702	Rnf149	ring finger protein 149	-1.02573	5.90333	5.92169	5.88504	60.9984	56.9872
NM_001164804	107684	Coro2a	coronin, actin binding protein 2A	1.10143	3.56731	3.4983	3.63768	10.2721	11.4566
NR_045686	100504104	Gm16062	predicted gene 16062	1.04733	3.76466	3.73145	3.79816	12.2885	12.9184
NM_001164252	22003	Tpm1	tropomyosin 1, alpha	1.17176	3.40292	3.2905	3.51918	8.73172	10.5347
NM_053164	94067	Mrpl43	mitochondrial ribosomal protein L43	-1.1182	4.76673	4.84799	4.68682	28.0637	24.5818
NM_029852	77048	Ccdc41	coiled-coil domain containing 41	-1.14039	4.27754	4.37335	4.18382	19.7673	17.2227
NM_053207	112405	Egln1	EGL nine homolog 1 (C. elegans)	-1.00906	4.93709	4.9436	4.93059	30.1838	29.2704
NM_001168557	231570	A830010M20Rik	RIKEN cDNA A830010M20 gene	1	1.44e-06	1.44e-06	1.44e-06	1e-06	1e-06
NM_001276288	14797	Aes	amino-terminal enhancer of split	-1.16125	3.62154	3.73099	3.51531	12.2801	10.5023
NM_010194	14159	Fes	feline sarcoma oncogene	1.1749	3.01573	2.9017	3.13424	6.45093	7.8306
NM_026557	68098	Rchy1	ring finger and CHY zinc finger domain containing 1	-1.10687	4.19705	4.27093	4.12444	18.2956	16.5023
NM_009840	12469	Cct8	chaperonin containing Tcp1, subunit 8 (theta)	1.04571	7.67355	7.64137	7.70586	208.614	198.94
NM_001042407	668173	Pex10	peroxisomal biogenesis factor 10	-1.06569	2.49451	2.54082	2.44904	4.75954	4.51247
NM_001252662	13829	Dmtn	dematin actin binding protein	1.28774	1.53675	1.36512	1.72996	1.56225	2.34475
NR_003363	625054	Gm6548	predicted gene 6548	1.23186	1.60033	1.45696	1.7578	1.7263	2.40761
NM_001017409	65971	Tbata	thymus, brain and testes associated	-1.00001	8.257e-05	8.752e-05	7.79e-05	6.1e-05	5.2e-05
NM_021470	56874	Rnf32	ring finger protein 32	1.52722	0.0423894	0.00292729	0.613832	0.001676	0.537921
NM_009483	22289	Kdm6a	lysine (K)-specific demethylase 6A	-1.01202	2.6262	2.63483	2.61759	5.14727	5.21127
NM_008112	14569	Gdi2	guanosine diphosphate (GDP) dissociation inhibitor 2	-1.01092	7.42601	7.43386	7.41818	180.904	164.309
NM_007377	11302	Aatk	apoptosis-associated tyrosine kinase	1.12269	1.03749	0.957364	1.12433	0.937062	1.18888
NM_001098425	20687	Sp3	trans-acting transcription factor 3	-1.22866	3.38988	3.54167	3.24459	10.6245	8.55883
NM_007941	13852	Stx2	syntaxin 2	1.14811	4.0675	3.96909	4.16835	14.6503	17.0828
NM_001110809	66614	Gpatch4	G patch domain containing 4	1.10349	5.24427	5.17372	5.31579	35.7672	38.3014
NM_001301373	14313	Fst	follistatin FST315 precursor	-1.23455	0.242692	0.438354	0.134365	0.347001	0.102809
NM_001290780	67048	Vma21	vacuolar ATPase assembly integral membrane protein Vma21 isoform 1	-1.04302	0.355186	0.386867	0.3261	0.300672	0.262586
NM_011930	26373	Clcn7	chloride channel 7	1.12322	4.07797	3.99501	4.16265	14.9502	16.9928
NM_001033256	214616	Spata5l1	spermatogenesis associated 5-like 1	-1.07183	3.11218	3.16262	3.06255	7.90931	7.42691
NM_021041	20928	Abcc9	ATP-binding cassette, sub-family C (CFTR/MRP), member 9	1.00005	2.59733e-05	8.66e-06	7.79e-05	6e-06	5.2e-05
NM_198600	210106	Papd7	PAP associated domain containing 7	1.14109	4.12401	4.02991	4.22032	15.346	17.679
NR_015595	76798	Srrm4os	serine/arginine repetitive matrix 4, opposite strand	1.16017	0.433784	0.339658	0.553995	0.260777	0.476022
NM_011718	22410	Wnt10b	wingless related MMTV integration site 10b	1.01517	0.0786216	0.0685069	0.0902297	0.046619	0.069567
NM_001007465	67338	Rffl	ring finger and FYVE like domain containing protein	1.2775	0.41781	0.276962	0.630287	0.206867	0.552994
NM_146016	237711	Eml6	echinoderm microtubule associated protein like 6	1.30516	1.33698	1.1586	1.54282	1.22931	1.91951
NM_172887	320365	Fry	furry homolog (Drosophila)	1.05595	0.991034	0.952541	1.03108	0.931472	1.05539
NM_011352	20361	Sema7a	sema domain, immunoglobulin domain (Ig), and GPI membrane anchor, (semaphorin) 7A	-1.03499	0.106451	0.134112	0.0844948	0.09268	0.06455
NM_009798	12345	Capzb	capping protein (actin filament) muscle Z-line, beta	-1.07812	7.83525	7.88969	7.78118	247.431	209.804
NM_001025382	574403	Fam196b	family with sequence similarity 196, member B	1.02811	0.152268	0.133581	0.173569	0.092239	0.132171
NM_008667	17936	Nab1	Ngfi-A binding protein 1	1.1117	4.05441	3.97874	4.13151	14.7751	16.5753
NR_045883	71637	4930413F20Rik	RIKEN cDNA 4930413F20 gene	1.12008	0.389717	0.316408	0.480012	0.241372	0.401139
NM_001302396	54397	Ppt2	lysosomal thioesterase PPT2 precursor	-1.08071	3.50958	3.56602	3.45403	10.8168	9.99514
NM_001271473	64706	Scube1	signal peptide, CUB domain, EGF-like 1	-1.0066	0.00718125	0.0133575	0.00386077	0.008573	0.003824
NM_001164626	72355	Cdpf1	cysteine rich, DPF motif domain containing 1	1.8471	1.20748	0.843422	1.72868	0.795878	2.34343
NM_001081493	27220	Cartpt	CART prepropeptide	1.37204	2.30598	2.08908	2.5454	3.21115	4.91349
NM_001113420	30953	Schip1	schwannomin interacting protein 1	1.00001	4.24093e-05	3.703e-05	4.857e-05	2.5e-05	3.2e-05
NM_001135001	26931	Ppp2r5c	protein phosphatase 2, regulatory subunit B', gamma	-1.01835	3.11512	3.12827	3.10204	7.68175	7.64112
NR_027832	66602	1700020I14Rik	RIKEN cDNA 1700020I14 gene	-1.19483	2.02789	2.16035	1.90354	3.45885	2.76261
NM_175474	231717	Fam109a	family with sequence similarity 109, member A	-1.00296	2.3661	2.36824	2.36398	4.11947	4.19078
NM_001285865	97130	C77080	expressed sequence C77080	1.27456	2.54956	2.38056	2.73055	4.15376	5.70309
NM_024262	74133	Smg8	smg-8 homolog, nonsense mediated mRNA decay factor (C. elegans)	-1.00554	3.21076	3.21475	3.20677	8.18486	8.30527
NM_029886	77252	9430038I01Rik	RIKEN cDNA 9430038I01 gene	-1.03337	2.77542	2.7992	2.75185	5.88486	5.80497
NR_033123_dup1	108816	4933409K07Rik	RIKEN cDNA 4933409K07 gene	1.16694	8.60607	8.49542	8.71816	386.351	386.015
NM_001033236	207965	Vcpkmt	valosin containing protein lysine (K) methyltransferase	-1.26561	4.30728	4.48054	4.14072	21.4758	16.7334
NR_045069	100504191	Gm16576	predicted gene 16576	1.06322	0.211315	0.171674	0.260109	0.12221	0.20248
NM_177622	218314	Zfp595	zinc finger protein 595	1.01594	0.714765	0.703448	0.726265	0.615783	0.666327
NM_001289476	26444	Psma7	proteasome subunit alpha type-7 isoform 2	-1.00606	1.72237	1.72674	1.71802	2.27752	2.31687
NM_007987	14102	Fas	Fas (TNF receptor superfamily member 6)	-1.10276	1.16837	1.24106	1.09994	1.35953	1.15176
NM_001170907	56404	Trip4	thyroid hormone receptor interactor 4	-1.0652	1.61173	1.65793	1.56681	2.1421	1.97463
NM_198298	78455	Helz	helicase with zinc finger domain	1.16782	2.75223	2.6426	2.86642	5.18259	6.33234
NM_178922	58180	Hic2	hypermethylated in cancer 2	1.10817	2.39596	2.32301	2.47119	3.987	4.60201
NM_001081265	433956	Heatr2	HEAT repeat containing 2	1.06318	3.37172	3.32782	3.4162	8.98672	9.73783
NM_001289927	13655	Egr3	early growth response protein 3 isoform 3	1.1302	0.00853016	0.00041111	0.176993	0.000272	0.134452
NR_002841_dup8	19799	Rn4.5s	4.5S RNA	-1.15458	2.95339	3.0589	2.85153	7.28168	6.27355
NM_053082	64540	Tspan4	tetraspanin 4	1.0359	4.64684	4.62146	4.67235	23.8659	24.3736
NM_001286604	109229	Fam118b	family with sequence similarity 118, member B	1	1.70683e-05	1.683e-05	1.731e-05	1.2e-05	1.1e-05
NM_028925	74414	Polr3c	polymerase (RNA) III (DNA directed) polypeptide C	-1.00421	4.5449	4.54793	4.54187	22.5432	22.1874
NM_008720	18145	Npc1	Niemann Pick type C1	1.10444	3.16763	3.09678	3.24009	7.50838	8.53183
NM_022410	17886	Myh9	myosin, heavy polypeptide 9, non-muscle	1.35175	6.37023	6.15653	6.59135	72.4082	90.8164
NM_207636	319448	Fndc3a	fibronectin type III domain containing 3A	1.11034	3.9953	3.92051	4.07151	14.1611	15.8329
NM_133975	14897	Trip12	thyroid hormone receptor interactor 12	1.08006	4.93941	4.88417	4.99527	28.7657	30.6632
NM_033610	104069	Sncb	synuclein, beta	1.06245	2.76584	2.72248	2.80988	5.54061	6.0729
NM_011773	22784	Slc30a3	solute carrier family 30 (zinc transporter), member 3	1.00411	0.240559	0.237616	0.243538	0.174558	0.187537
NM_001190400	209645	Bend7	BEN domain containing 7	-1.29859	0.77654	0.987562	0.61061	0.983865	0.535687
NM_001081024	239122	Setdb2	SET domain, bifurcated 2	-1.05747	1.94745	1.98817	1.90756	2.93608	2.76907
NR_040760	102688	AU023762	expressed sequence AU023762	1.03589	0.0428833	0.0244242	0.0752933	0.015911	0.056981
NM_001013769	380855	Rsl1	regulator of sex limited protein 1	-1.24923	1.86023	2.02767	1.70662	3.03287	2.28928
NM_025574	66459	Pyurf	Pigy upstream reading frame	-1.14939	1.59611	1.6997	1.49884	2.22809	1.83171
NR_040432	100504231	Gm15708	predicted gene 15708	1.02599	1.07748	1.05913	1.09615	1.08125	1.14722
NM_024457	215449	Rap1b	RAS related protein 1b	1.09494	7.39926	7.33413	7.46498	168.448	168.896
NM_001289517	59008	Anapc5	anaphase-promoting complex subunit 5 isoform c	1.0083	0.863345	0.857403	0.869329	0.814208	0.836863
NM_009280	268996	Ss18	synovial sarcoma translocation, Chromosome 18	-1.04674	2.77981	2.81296	2.74706	5.95332	5.78282
NM_007426	11601	Angpt2	angiopoietin 2	-1.07441	1.21064	1.26352	1.15997	1.38658	1.24168
NM_001033472	382252	A830080D01Rik	RIKEN cDNA A830080D01 gene	-1.05869	3.72552	3.76689	3.68461	12.626	11.9156
NM_180600	109161	Ube2q2	ubiquitin-conjugating enzyme E2Q (putative) 2	1.00432	3.86871	3.8656	3.87183	13.5574	13.7103
NM_001289568	72776	Sass6	spindle assembly abnormal protein 6 homolog isoform 3	1.00002	2.85908e-05	1.683e-05	4.857e-05	1.2e-05	3.2e-05
NM_025866	66953	Cdca7	cell division cycle associated 7	-1.12917	1.22653	1.31729	1.14202	1.47359	1.2149
NM_001291031	69596	Ap5s1	AP-5 complex subunit sigma-1 isoform b	1.13565	1.24155	1.15318	1.33669	1.21978	1.54091
NM_029134	74978	Lrriq1	leucine-rich repeats and IQ motif containing 1	-1.01831	0.0587916	0.0733198	0.0471421	0.050131	0.036203
NM_145939	208624	Alg3	asparagine-linked glycosylation 3 (alpha-1,3-mannosyltransferase)	1.03652	3.94777	3.92198	3.97373	14.1788	14.7421
NR_102392	17256	Mea1	male enhanced antigen 1	-1.15869	5.48813	5.5954	5.38291	48.4027	40.3281
NM_028481	73254	Ccdc18	coiled-coil domain containing 18	1.07725	0.902986	0.850905	0.958254	0.805394	0.957441
NM_001164499	214627	Papd5	PAP associated domain containing 5	-1.15073	1.27534	1.38063	1.17808	1.59335	1.26735
NM_172289	234967	Slc36a4	solute carrier family 36 (proton/amino acid symporter), member 4	1.15955	2.18948	2.0853	2.29886	3.20146	3.93496
NM_173441	73473	Iws1	IWS1 homolog (S. cerevisiae)	1.0021	2.68659	2.68507	2.6881	5.36716	5.51017
NM_153582	97487	Cmtm4	CKLF-like MARVEL transmembrane domain containing 4	1.0688	3.36167	3.31401	3.41	8.87839	9.69054
NM_009568	22756	Zfp94	zinc finger protein 94	1.16877	0.00237229	2.501e-05	0.225019	1.7e-05	0.173232
NR_073192	16169	Il15ra	interleukin 15 receptor, alpha chain	-1.00327	0.000794016	0.00483779	0.00013032	0.002784	9.1e-05
NM_020580	57314	Nelfcd	negative elongation factor complex member C/D, Th1l	1.09827	4.33358	4.26649	4.40173	18.2337	20.1389
NM_145449	217845	Ifi27l2b	interferon, alpha-inducible protein 27 like 2B	1.02117	0.064661	0.0512935	0.0815122	0.034594	0.061914
NM_013415	11932	Atp1b2	ATPase, Na+/K+ transporting, beta 2 polypeptide	1.16954	2.27868	2.16851	2.39445	3.485	4.32165
NM_001276461	13196	Asap1	ArfGAP with SH3 domain, ankyrin repeat and PH domain1	1.00057	0.00014518	2.501e-05	0.00084275	1.7e-05	0.000814
NM_001145804	98415	Nucks1	nuclear casein kinase and cyclin-dependent kinase substrate 1	-1.04734	3.13972	3.17326	3.10654	7.9779	7.66679
NM_008298	15502	Dnaja1	DnaJ (Hsp40) homolog, subfamily A, member 1	-1.01505	5.73023	5.74101	5.71946	53.8809	50.685
NM_007809	13074	Cyp17a1	cytochrome P450, family 17, subfamily a, polypeptide 1	1.02044	0.248524	0.234354	0.26355	0.172128	0.205465
NR_002321	544752	Tug1	taurine upregulated gene 1	1.35225	3.07498	2.86499	3.30035	6.25484	8.90106
NM_170671	104601	Mycbpap	MYCBP associated protein	1.01799	0.962056	0.949277	0.975007	0.927406	0.975764
NM_133756	74254	Gpn1	GPN-loop GTPase 1	-1.08957	3.9323	3.99466	3.87091	14.9407	13.6999
NM_198304	227699	Nup188	nucleoporin 188	1.20311	4.44238	4.311	4.57776	18.9281	22.7533
NM_021430	75695	Rilpl1	Rab interacting lysosomal protein-like 1	-1.12648	1.84275	1.93066	1.75884	2.79831	2.4091
NM_013710	26382	Fgd2	FYVE, RhoGEF and PH domain containing 2	-1.11464	2.49428	2.5738	2.41722	4.90065	4.39577
NM_001129787	235086	Igsf9b	immunoglobulin superfamily, member 9B	1.09894	0.69679	0.63205	0.768161	0.54064	0.711817
NM_016699	50912	Exosc10	exosome component 10	1.03366	5.16236	5.13853	5.18629	34.8561	34.9138
NM_001163276	216154	Med16	mediator complex subunit 16	1.17216	0.600225	0.496482	0.725646	0.406302	0.66537
NM_178686	225523	Cep120	centrosomal protein 120	1.07719	3.97567	3.9224	4.02968	14.181	15.3456
NM_001114754	619991	Gm6121	predicted gene 6121	1.03353	0.229021	0.206462	0.254044	0.150043	0.197192
NM_153126	98956	Nat10	N-acetyltransferase 10	1.08021	4.24605	4.19076	4.30207	17.2034	18.6999
NM_011215	19276	Ptprn2	protein tyrosine phosphatase, receptor type, N polypeptide 2	1.11183	2.27164	2.19645	2.34939	3.56857	4.13345
NM_026949	69125	Cnot8	CCR4-NOT transcription complex, subunit 8	-1.11077	4.88131	4.95768	4.80613	30.4882	26.8206
NM_001134461	243548	Prickle2	prickle homolog 2 (Drosophila)	-1.18162	0.309827	0.452771	0.212011	0.363642	0.161866
NM_183424	227717	Qrfp	pyroglutamylated RFamide peptide	-1.0159	0.0215988	0.0357942	0.013033	0.023744	0.010631
NM_178337	70430	Tbce	tubulin-specific chaperone E	1.03763	3.7407	3.71415	3.76744	12.1428	12.6621
NM_175349	106557	Ldhal6b	lactate dehydrogenase A-like 6B	-1.02098	0.191469	0.207028	0.177078	0.150341	0.134572
NR_027875	67705	1810058I24Rik	RIKEN cDNA 1810058I24 gene	1.11311	4.26194	4.18534	4.33994	17.1436	19.2333
NM_007633	12447	Ccne1	cyclin E1	-1.04381	3.60844	3.6395	3.57765	11.4708	11.0066
NM_029858	77057	Ston1	stonin 1	1.17962	1.34411	1.23022	1.46855	1.3412	1.77092
NM_175313	101351	Eogt	EGF domain-specific O-linked N-acetylglucosamine (GlcNAc) transferase	1.16983	2.02385	1.91386	2.14016	2.74968	3.42451
NM_001167996	68725	1110032F04Rik	RIKEN cDNA 1110032F04 gene	-1.13089	0.732497	0.826578	0.649124	0.770023	0.570603
NM_146115	227612	Tor4a	torsin family 4, member A	-1.27402	2.17536	2.35706	2.00767	4.09001	3.05255
NM_001033764	210940	4931408C20Rik	RIKEN cDNA 4931408C20 gene	-1.01867	0.0167635	0.0347683	0.00808251	0.023057	0.006883
NM_033523	114716	Spred2	sprouty-related, EVH1 domain containing 2	1.16271	4.64638	4.53891	4.7564	22.4052	25.9587
NM_152824	76938	Rbm17	RNA binding motif protein 17	1.04207	6.2981	6.26844	6.3279	78.7519	76.7012
NM_138741	20324	Sdpr	serum deprivation response	-1.07235	5.92869	5.97929	5.87852	63.4478	56.6558
NM_031379	83553	Tktl1	transketolase-like 1	-1.00572	0.117706	0.121894	0.113661	0.083359	0.087078
NM_025689	66658	Ccdc51	coiled-coil domain containing 51	-1.02445	1.96633	1.98383	1.94899	2.9283	2.87897
NM_023143	50909	C1ra	complement component 1, r subcomponent A	1.05813	1.35995	1.3198	1.40132	1.47808	1.64196
NM_133723	65973	Asph	aspartate-beta-hydroxylase	-1.02283	0.204051	0.220981	0.188419	0.16167	0.143469
NR_104361	72085	Osgepl1	O-sialoglycoprotein endopeptidase-like 1	1.11663	0.00129764	1.058e-05	0.159157	8e-06	0.121338
NM_011845	23947	Mid2	midline 2	-1.00111	2.75205	2.75286	2.75125	5.6664	5.80259
NM_024212	67891	Rpl4	ribosomal protein L4	1.11639	10.295	10.2159	10.3747	1306.8	1189.6
NM_026031	67205	Utp11l	UTP11-like, U3 small nucleolar ribonucleoprotein, (yeast)	-1.15939	5.76837	5.87603	5.66267	58.9725	48.7093
NM_012030	26941	Slc9a3r1	solute carrier family 9 (sodium/hydrogen exchanger), member 3 regulator 1	-1.19569	2.3929	2.52529	2.26746	4.68821	3.82161
NM_145627	236732	Rbm10	RNA binding motif protein 10	1.20592	0.00764004	0.00021591	0.270345	0.000143	0.21097
NM_001289443	51789	Tnk2	activated CDC42 kinase 1 isoform 3	1.45689	2.29524	2.03979	2.58269	3.06846	5.05682
NM_001282037	54673	Sh3glb1	SH3-domain GRB2-like B1 (endophilin)	1.08054	3.43923	3.38381	3.49557	9.38613	10.3334
NM_010864	17918	Myo5a	myosin VA	1.15965	5.51576	5.40995	5.62364	42.101	47.6262
NM_023136	21915	Dtymk	deoxythymidylate kinase	-1.50716	4.59859	4.90402	4.31219	29.2239	18.8327
NM_175543	268451	Rab11fip4	RAB11 family interacting protein 4 (class II)	-1.0955	0.234238	0.3091	0.177508	0.236446	0.134736
NM_001081388	231760	Rimbp2	RIMS binding protein 2	1.11404	1.20598	1.1306	1.2864	1.18826	1.4507
NM_021469	26903	Dysf	dysferlin	-1.95552	0.0225553	0.968077	0.00052552	0.953282	0.000442
NM_008906	19025	Ctsa	cathepsin A	1.23975	5.73144	5.57851	5.88856	47.7418	57.1975
NR_073523	237887	Slfn10-ps	schlafen 10, pseudogene	-1.00001	9.41765e-05	9.81e-05	9.041e-05	6.8e-05	6.1e-05
NM_170680	224814	Abcc10	ATP-binding cassette, sub-family C (CFTR/MRP), member 10	1.09541	1.10046	1.03668	1.16816	1.0508	1.2527
NM_001164679	382014	Ano8	anoctamin 8	1.08335	3.67879	3.6215	3.737	11.3307	12.382
NM_001276292	107568	Wwp1	WW domain containing E3 ubiquitin protein ligase 1	-1.06193	0.00110917	0.0866982	1.419e-05	0.059089	9e-06
NM_001293683	52696	Zwint	ZW10 interactor	-1.01056	7.3463	7.35388	7.33873	170.322	154.202
NM_001164525	226654	Tstd1	thiosulfate sulfurtransferase (rhodanese)-like domain containing 1	-1.17086	0.466418	0.593883	0.366311	0.501385	0.298716
NM_001290789	71774	Shroom1	protein Shroom1 isoform 2	1.10356	0.00204217	2.933e-05	0.142191	2e-05	0.108861
NM_001289640	210135	Zfp180	zinc finger protein 180 isoform c	-1.13056	0.00486664	0.177171	0.00013368	0.126935	9.4e-05
NM_001289627	64213	St7	suppressor of tumorigenicity 7 protein isoform 6	-1.06593	1.96283	2.00942	1.91731	2.9818	2.79462
NM_001161797	100169	Phactr4	phosphatase and actin regulator 4	-1.13027	2.18758	2.27769	2.10103	3.84196	3.3209
NM_018737	55936	Ctps2	cytidine 5'-triphosphate synthase 2	1.18187	1.47511	1.35949	1.60056	1.55219	2.05503
NM_028944	74443	P4htm	prolyl 4-hydroxylase, transmembrane (endoplasmic reticulum)	1.04175	3.57476	3.54538	3.60439	10.6591	11.2172
NM_010847	17859	Mxi1	Max interacting protein 1	1.45832	1.85984	1.6075	2.1518	2.02421	3.46158
NM_198899	320011	Uggt1	UDP-glucose glycoprotein glucosyltransferase 1	1.0705	4.24683	4.19798	4.29626	17.2771	18.6271
NM_144519	67778	Zfp639	zinc finger protein 639	1.33398	1.75802	1.56239	1.97813	1.93893	2.96701
NM_001123372	100041621	Gm3435	predicted gene 3435	-1.04286	2.01424	2.04474	1.98419	3.08187	2.98073
NM_001289694	68744	Zfp740	zinc finger protein 740 isoform 3	1.1188	3.14892	3.06898	3.23094	7.34442	8.48534
NM_008110	14566	Gdf9	growth differentiation factor 9	-1.02321	0.71155	0.728293	0.695192	0.645411	0.630328
NM_029977	77782	Polq	polymerase (DNA directed), theta	1.37983	0.318285	0.161764	0.626253	0.115301	0.549823
NM_001286728	170772	Glcci1	glucocorticoid induced transcript 1	-1.0768	2.25348	2.30749	2.20074	3.93487	3.61811
NM_001177955	14758	Gpm6b	glycoprotein m6b	1.07195	2.58609	2.53646	2.6367	4.73713	5.28973
NM_001271359	216869	Arrb2	arrestin, beta 2	1.00439	0.0034376	0.00150961	0.0078279	0.000866	0.006648
NM_001166381	19365	Rad52	RAD52 homolog (S. cerevisiae)	-1.02769	2.6985	2.71827	2.67887	5.52452	5.46988
NM_001081470	57080	Gtf2ird1	general transcription factor II I repeat domain-containing 1	1.00667	0.0137539	0.00976943	0.0193633	0.006372	0.015428
NM_001081174	76166	Rsg1	REM2 and RAB-like small GTPase 1	-1.01548	1.30437	1.3155	1.29334	1.47127	1.46263
NM_207109	56079	Astn2	astrotactin 2	-1.0852	0.371694	0.435326	0.317364	0.344841	0.254022
NM_029933	77578	Bcl9	B cell CLL/lymphoma 9	1.16306	2.25011	2.14378	2.36171	3.40218	4.18175
NR_102718	19364	Rad51d	RAD51 homolog D	1	1.70683e-05	1.683e-05	1.731e-05	1.2e-05	1.1e-05
NM_012025	26934	Racgap1	Rac GTPase-activating protein 1	1.3458	7.127	6.91599	7.34446	125.657	155.131
NM_029947	77630	Prdm8	PR domain containing 8	1.09353	2.32673	2.26313	2.39212	3.79586	4.31069
NM_027090	69478	2300009A05Rik	RIKEN cDNA 2300009A05 gene	-1.30188	2.61622	2.81343	2.43283	5.95441	4.45767
NM_001290830	27223	Trp53bp1	tumor suppressor p53-binding protein 1 isoform b	-1.34704	0.653413	0.90274	0.472948	0.867832	0.393877
NM_031877	83767	Wasf1	WAS protein family, member 1	1.21265	5.08036	4.94318	5.22134	30.1757	35.7329
NM_001252566	233878	Sez6l2	seizure related 6 homolog like 2	1.28346	3.82528	3.64949	4.00953	11.5452	15.1188
NM_001286614	235281	Scn3b	sodium channel, voltage-gated, type III, beta	-1.9068	0.0119525	0.931308	0.0001534	0.905886	0.000109
NM_001293716	107650	Pi4kb	phosphatidylinositol 4-kinase beta isoform 3	-1.05576	0.969263	1.00919	0.930915	1.00712	0.917555
NM_010764	17159	Man2b1	mannosidase 2, alpha B1	1.13514	3.05622	2.96615	3.14902	6.78073	7.91273
NM_019436	54390	Sit1	suppression inducing transmembrane adaptor 1	1.00708	0.139589	0.134592	0.144773	0.092929	0.11089
NM_001083125	16874	Lhx6	LIM homeobox protein 6	-1.00001	3.04322e-05	3.703e-05	2.501e-05	2.5e-05	1.6e-05
NM_001290572	241308	Ralgps1	ras-specific guanine nucleotide-releasing factor RalGPS1 isoform c	1.34188	1.78256	1.58301	2.00726	1.97653	3.05137
NM_178646	105734	Tigd5	tigger transposable element derived 5	1.03604	1.00264	0.977431	1.02851	0.966818	1.05138
NM_172782	237082	Nxt2	nuclear transport factor 2-like export factor 2	-1.10527	1.462	1.53598	1.39158	1.88585	1.62476
NM_001009947	75974	Dock11	dedicator of cytokinesis 11	1.03315	2.58845	2.56503	2.61208	4.87033	5.18665
NM_134112	106931	Kctd1	potassium channel tetramerisation domain containing 1	-1.13291	0.47348	0.571979	0.391944	0.47972	0.320743
NM_138661	192161	Pcdha9	protocadherin alpha 9	1.11797	2.62492	2.54571	2.70659	4.78372	5.58559
NM_175179	72345	Amer1	APC membrane recruitment 1	1.05749	0.468613	0.430026	0.510663	0.340229	0.432373
NM_013494	12876	Cpe	carboxypeptidase E	1.13201	5.96213	5.87336	6.05224	58.8426	64.2992
NM_028935	72230	Zfp558	zinc finger protein 558	-1.15492	0.850277	0.960498	0.752703	0.941288	0.694641
NM_026005	67157	2610301B20Rik	RIKEN cDNA 2610301B20 gene	-1.10658	3.54359	3.6174	3.47129	11.2889	10.1219
NR_002928	384864	Gm1943	predicted gene 1943	-1.0808	4.4237	4.4801	4.368	21.4744	19.6584
NR_075088	60411	Cenpk	centromere protein K	-1.05936	2.40253	2.44449	2.36129	4.40393	4.1786
NM_001289456	14347	Fut7	alpha-(1,3)-fucosyltransferase 7 isoform a	1.08212	0.119834	0.0757402	0.189597	0.051621	0.144347
NM_001081437	14115	Fbln2	fibulin 2	1.14853	6.15472	6.05563	6.25543	67.0176	72.5479
NM_001101502	353310	Zfp703	zinc finger protein 703	1.18413	2.99939	2.87996	3.12378	6.33939	7.77296
NM_001162477	14389	Gab2	growth factor receptor bound protein 2-associated protein 2	-1.30559	1.30592	1.51236	1.12766	1.83492	1.19479
NM_008198	14962	Cfb	complement factor B	-1.00908	0.0572583	0.0641467	0.0511097	0.043323	0.038792
NM_013823	16591	Kl	klotho	-1.00247	0.00799174	0.00996993	0.00640606	0.006464	0.005789
NM_172407	70925	Cdkn2aip	CDKN2A interacting protein	-1.01499	3.6189	3.62965	3.60818	11.409	11.2417
NM_146191	233328	Lrrk1	leucine-rich repeat kinase 1	-1.03124	0.954623	0.977073	0.932688	0.966067	0.920289
NM_001253777	73721	1110017D15Rik	RIKEN cDNA 1110017D15 gene	-1.1594	0.06017	0.229176	0.0157976	0.167585	0.012767
NM_001159619	56176	Pigp	phosphatidylinositol glycan anchor biosynthesis, class P	-1.24709	1.60458	1.77175	1.45318	2.3764	1.74015
NM_172406	70827	Trak2	trafficking protein, kinesin binding 2	-1.01548	2.62748	2.63858	2.61642	5.16381	5.20986
NM_152815	72635	Lins	lines homolog (Drosophila)	-1.00002	9.23826e-05	0.00010627	8.031e-05	7.2e-05	5.3e-05
NM_177362	244216	Zfp771	zinc finger protein 771	-1.11972	3.76572	3.84818	3.68503	13.408	11.919
NM_001199061	57750	Wdr12	WD repeat domain 12	1.24377	2.10067	1.94919	2.26391	2.83995	3.80989
NM_001159518	29817	Igfbp7	insulin-like growth factor binding protein 7	1.02521	0.393015	0.375466	0.411384	0.289756	0.337209
NM_012029	26940	Ecsit	ECSIT homolog (Drosophila)	-1.13485	2.65207	2.74489	2.5624	5.62864	4.96689
NM_175103	66162	Bola2	bolA-like 2 (E. coli)	-1.21109	6.61068	6.75028	6.47397	111.785	84.9892
NR_040377	66364	2310009A05Rik	RIKEN cDNA 2310009A05 gene	-1.33116	2.79598	3.00992	2.59724	7.01262	5.11755
NM_001033375	319277	A230046K03Rik	RIKEN cDNA A230046K03 gene	-1.10234	4.49199	4.56282	4.42225	22.7842	20.417
NM_001163455	271981	Tbck	TBC1 domain containing kinase	1.10304	2.11487	2.04531	2.18679	3.08343	3.56886
NM_178216	15077	Hist2h3c1	histone cluster 2, H3c1	2.60816	2.26499	1.67668	3.05971	2.17763	7.41153
NM_025507	66354	Snw1	SNW domain containing 1	-1.0278	5.90219	5.922	5.88244	61.0208	56.8565
NM_013498	12916	Crem	cAMP responsive element modulator	-1.11011	0.00199671	0.150732	2.645e-05	0.106344	1.7e-05
NM_145139	223691	Eif3l	eukaryotic translation initiation factor 3, subunit L	1.02107	7.08181	7.06678	7.09687	139.097	131.985
NM_001168656	216233	Socs2	suppressor of cytokine signaling 2	-1.3872	0.434462	0.730552	0.258376	0.64807	0.200271
NM_133665	17261	Mef2d	myocyte enhancer factor 2D	1.37505	4.55131	4.32736	4.78685	19.1473	26.5165
NM_001290568	67694	Ift74	intraflagellar transport protein 74 homolog isoform 2	1.04379	0.000298404	1.44e-06	0.0618369	1e-06	0.046388
NM_001166535	15361	Hmga1	high mobility group AT-hook 1	-1.8091	1.87898	2.35466	1.49939	4.08493	1.83227
NM_133781	12283	Cab39	calcium binding protein 39	-1.03673	5.20483	5.23092	5.17888	37.0516	34.7341
NM_172762	52202	Rbm34	RNA binding motif protein 34	-1.08765	4.43978	4.5008	4.37958	21.7779	19.8091
NM_023133	20085	Rps19	ribosomal protein S19	-1.08312	9.8871	9.94486	9.82967	1109.8	802.916
NM_013591	17123	Madcam1	mucosal vascular addressin cell adhesion molecule 1	-1.27059	1.07133	1.25792	0.912424	1.38009	0.892172
NM_009945	12866	Cox7a2	cytochrome c oxidase subunit VIIa 2	-1.26987	7.16346	7.33787	6.99319	168.858	121.815
NR_110446	71545	9030625G05Rik	.	1.02128	0.0291269	0.0176584	0.0480437	0.011445	0.036919
NM_009372	21815	Tgif1	TGFB-induced factor homeobox 1	1.05499	4.00978	3.97135	4.04858	14.6784	15.5343
NM_001302131	12615	Cenpa	histone H3-like centromeric protein A isoform 2	1.44138	0.0016704	5.29e-06	0.527458	4e-06	0.451048
NR_027915	68232	1700120K04Rik	RIKEN cDNA 1700120K04 gene	1.09818	1.31082	1.245	1.38012	1.36554	1.60163
NM_001110330	23877	Fiz1	Flt3 interacting zinc finger protein 1	-1.00021	0.00113252	0.00129394	0.00099123	0.000762	0.001002
NM_178397	76577	Faf2	Fas associated factor family member 2	1.05523	4.11865	4.08005	4.15761	15.8819	16.9405
NM_001033464	381812	Efcab4b	EF-hand calcium binding domain 4B	-1.11721	0.41727	0.504812	0.344909	0.414675	0.278311
NM_026679_dup1	66039	Tmem254a	transmembrane protein 254a	-1.00547	0.154442	0.158428	0.150555	0.11235	0.114772
NM_133853	99470	Magi3	membrane associated guanylate kinase, WW and PDZ domain containing 3	1.10882	2.52532	2.4519	2.60093	4.42646	5.13083
NM_008975	19245	Ptp4a3	protein tyrosine phosphatase 4a3	1.04482	0.994926	0.963803	1.02705	0.944835	1.04872
NR_029473	78185	Ppp1r3fos	protein phosphatase 1, regulatory subunit 3F, opposite strand	-1.05603	0.218862	0.261694	0.183041	0.194618	0.139422
NM_024436	19334	Rab22a	RAB22A, member RAS oncogene family	-1.05792	4.93592	4.97671	4.89547	31.0041	28.6621
NM_007659	12534	Cdk1	cyclin-dependent kinase 1	-1.37122	5.33949	5.57207	5.11661	47.5179	33.1624
NM_001177882	71306	Mfap3l	microfibrillar-associated protein 3-like	-1.80827	0.0313286	0.855753	0.00114692	0.811678	0.001148
NM_001033302	229599	Gm129	predicted gene 129	-1.02722	3.94085	3.96027	3.92153	14.5776	14.2153
NM_007721	12777	Ccr10	chemokine (C-C motif) receptor 10	1.01378	1.84881	1.83897	1.85871	2.54825	2.64918
NM_027258	217340	Rnf157	ring finger protein 157	1.1364	2.39401	2.30355	2.48802	3.92181	4.68078
NM_024251	72103	Aplf	aprataxin and PNKP like factor	1.05238	1.47279	1.43642	1.51007	1.69299	1.85254
NM_001284360	17168	Nprl3	nitrogen permease regulator-like 3	-1.38861	0.783135	1.05498	0.581338	1.0764	0.506515
NM_007631	12443	Ccnd1	cyclin D1	1.12914	6.21851	6.13151	6.30674	70.6573	75.231
NM_009238	20677	Sox4	SRY (sex determining region Y)-box 4	1.10471	5.794	5.72261	5.86628	53.0999	56.251
NM_001291192	17258	Mef2a	myocyte-specific enhancer factor 2A isoform b	1.18412	3.02513	2.90568	3.1495	6.46774	7.91327
NM_001033206	101631	Pwwp2b	PWWP domain containing 2B	-1.08587	3.33997	3.39992	3.28107	9.49794	8.78696
NR_033629	545551	BC021767	cDNA sequence BC021767	1.08947	0.206417	0.153659	0.277288	0.108725	0.21787
NM_001001496	414089	Gja6	gap junction protein, alpha 6	-1.04934	0.130519	0.169803	0.100324	0.121133	0.077465
NM_172464	208846	Daam1	dishevelled associated activator of morphogenesis 1	1.13154	2.77318	2.68547	2.86376	5.3686	6.32253
NM_001033209	102448	Xylb	xylulokinase homolog (H. influenzae)	1.07726	1.54737	1.49461	1.60198	1.7948	2.05861
NM_001167873	243905	Zfp568	zinc finger protein 568	-1.17514	1.16977	1.29196	1.05913	1.43361	1.0973
NR_033631	100043102	4632428C04Rik	RIKEN cDNA 4632428C04 gene	1.03171	0.0381238	0.0217574	0.0668015	0.014157	0.050705
NM_001302375	52712	Zkscan6	zinc finger protein 18 isoform 2	1.14598	1.52273	1.4276	1.62419	1.67538	2.10144
NM_001271451	209224	Enox2	ecto-NOX disulfide-thiol exchanger 2	1.02027	0.241522	0.227477	0.256434	0.166643	0.1993
NM_028518	73368	Col20a1	collagen, type XX, alpha 1	1.12108	0.738272	0.660419	0.825303	0.572901	0.783828
NM_001191051	75099	Lysmd4	LysM, putative peptidoglycan-binding, domain containing 4	-1.27148	0.980755	1.1692	0.822684	1.25095	0.778841
NM_009549	22673	Zfp185	zinc finger protein 185	1.00948	0.0489794	0.0426418	0.0562589	0.028285	0.042215
NM_027439	70495	Atp6ap2	ATPase, H+ transporting, lysosomal accessory protein 2	1.11258	6.52183	6.44534	6.59924	88.7743	91.1923
NM_001081132	326622	Upf2	UPF2 regulator of nonsense transcripts homolog (yeast)	1.01642	3.26292	3.25119	3.27468	8.43648	8.74029
NM_181452	17826	Fam89b	family with sequence similarity 89, member B	-1.14339	4.20039	4.29816	4.10485	18.7299	16.2761
NM_001026212	56205	Ensa	endosulfine alpha	-1.03595	5.05279	5.07833	5.02738	33.4149	31.2173
NM_173863	70461	Crtc3	CREB regulated transcription coactivator 3	1.21273	2.45529	2.3201	2.59836	3.98154	5.11958
NM_146957	258959	Olfr170	olfactory receptor 170	1.04585	0.108043	0.0804393	0.145119	0.055125	0.110972
NM_146040	217946	Cdca7l	cell division cycle associated 7 like	1.09347	2.2582	2.19467	2.32358	3.56236	4.0341
NM_172514	213068	Tmem71	transmembrane protein 71	1.0041	1.60173	1.59878	1.60468	2.00334	2.06347
NM_001142706	14962	Cfb	complement factor B	-1.0092	0.0577496	0.064733	0.0515196	0.043588	0.03903
NM_001164249	22003	Tpm1	tropomyosin 1, alpha	-1.13855	0.354586	0.460328	0.273134	0.372322	0.21397
NM_011287	19896	Rpl10a	ribosomal protein L10A	-1.05093	9.60028	9.63618	9.56451	851.892	720.63
NM_001244201	18508	Pax6	paired box 6	1.24771	0.891776	0.746309	1.0656	0.670665	1.10732
NM_001083315	64213	St7	suppression of tumorigenicity 7	-1.06267	1.09796	1.14268	1.05498	1.20466	1.09054
NM_001159569	17536	Meis2	Meis homeobox 2	1.00976	0.127725	0.120909	0.134924	0.082948	0.103305
NM_138955	192663	Abcg4	ATP-binding cassette, sub-family G (WHITE), member 4	1.15854	0.632955	0.535644	0.747946	0.44412	0.687705
NM_181586	50721	Sirt6	sirtuin 6	1.01394	3.56707	3.5571	3.57707	10.7603	11.0038
NM_025305	50529	Mrps7	mitchondrial ribosomal protein S7	-1.0899	5.28683	5.34929	5.2251	40.4958	35.7995
NM_001293644	66815	Ccdc109b	calcium uniporter regulatory subunit MCUb, mitochondrial isoform 2	-1.3367	0.868279	1.1025	0.68382	1.14253	0.616764
NM_028769	74126	Syvn1	synovial apoptosis inhibitor 1, synoviolin	1.11424	2.76799	2.69107	2.84712	5.39899	6.26071
NM_027196	69745	Pold4	polymerase (DNA-directed), delta 4	-1.00493	2.8133	2.81684	2.80975	5.97054	6.07179
NM_019765	56430	Clip1	CAP-GLY domain containing linker protein 1	-1.09047	2.10159	2.16499	2.04004	3.4741	3.15608
NM_175091	21951	Tnks	tankyrase, TRF1-interacting ankyrin-related ADP-ribose polymerase	1.1715	3.97943	3.86689	4.09524	13.5706	16.1443
NM_001289837	243963	Zfp473	zinc finger protein 473 homolog isoform 1	-1.01643	0.000577816	0.0235287	1.419e-05	0.015258	9e-06
NM_029021	74614	Ocstamp	osteoclast stimulatory transmembrane protein	1.02807	0.262751	0.243538	0.283478	0.178951	0.224297
NM_001285895	108802	Calr4	calreticulin 4	1.18226	0.700898	0.590453	0.832002	0.496691	0.792789
NM_001169576	22214	Ube2h	ubiquitin-conjugating enzyme E2H	1.12804	1.15738	1.07373	1.24754	1.09775	1.38516
NM_001099305	628456	Gm6880	predicted gene 6880	1.02454	2.70996	2.69253	2.72751	5.40381	5.68296
NM_010238	14312	Brd2	bromodomain containing 2	1.1396	4.85741	4.76406	4.95259	26.4	29.7421
NM_001198808	353282	Sfmbt2	Scm-like with four mbt domains 2	1.21319	2.57669	2.44105	2.71986	4.38727	5.64891
NM_001253880	17765	Mtf2	metal response element binding transcription factor 2	-1.33171	0.347661	0.611076	0.197796	0.518689	0.150505
NM_001198560	15018	H2-Q7	histocompatibility 2, Q region locus 7	1.01072	2.38451	2.37683	2.39222	4.14636	4.31138
NM_010201	14169	Fgf14	fibroblast growth factor 14	1.06769	0.88446	0.838474	0.932967	0.786925	0.920966
NR_024067	73824	Snhg6	small nucleolar RNA host gene (non-protein coding) 6	-1.22107	6.61871	6.76436	6.47621	113.251	85.1129
NM_175229	75956	Srrm2	serine/arginine repetitive matrix 2	1.29516	5.92974	5.74611	6.11924	54.0966	67.1521
NM_001006677	16536	Kcnq2	potassium voltage-gated channel, subfamily Q, member 2	1.04338	0.147924	0.120428	0.181698	0.082644	0.137932
NM_026888	68961	Phkg2	phosphorylase kinase, gamma 2 (testis)	-1.03618	3.53151	3.55724	3.50597	10.7608	10.422
NM_001198571	329165	Abi2	abl-interactor 2	-1.11528	1.47957	1.56037	1.40296	1.93412	1.64242
NR_104427	15382	Hnrnpa1	heterogeneous nuclear ribonucleoprotein A1	1.13211	6.70528	6.61637	6.79539	101.87	104.306
NM_001014973	217463	Snx13	sorting nexin 13	-1.00561	2.7584	2.76244	2.75437	5.71444	5.81787
NM_001290409	108841	Rdh13	retinol dehydrogenase 13 isoform 2 precursor	-1.39374	1.71301	1.96915	1.49019	2.89201	1.81514
NM_020042	56738	Mocs1	molybdenum cofactor synthesis 1	-1.53243	0.960109	1.31619	0.700363	1.47225	0.637408
NM_008358	16169	Il15ra	interleukin 15 receptor, alpha chain	-1.5504	0.00799378	0.632741	0.00010099	0.54211	6.9e-05
NM_197986	68487	Tmem140	transmembrane protein 140	-1.04086	0.116671	0.149082	0.0913059	0.104647	0.070276
NM_001039390	18769	Pkig	protein kinase inhibitor, gamma	-1.10417	1.98208	2.05485	1.91188	3.11758	2.77932
NM_028971	74485	Lrrc71	leucine rich repeat containing 71	1.11439	2.14442	2.06772	2.22397	3.14925	3.69028
NM_026631	52530	Nhp2	NHP2 ribonucleoprotein	-1.25934	6.79829	6.96666	6.63399	130.18	92.8679
NM_024257	72748	Hdhd3	haloacid dehalogenase-like hydrolase domain containing 3	-1.3365	2.19926	2.41842	1.99996	4.30153	3.03561
NM_139153	213990	Agap3	ArfGAP with GTPase domain, ankyrin repeat and PH domain 3	1.08325	4.76585	4.70851	4.82388	25.3696	27.1894
NM_178670	212163	8030462N17Rik	RIKEN cDNA 8030462N17 gene	1.02603	2.92816	2.90968	2.94676	6.4975	6.75288
NM_172935	245847	Amdhd2	amidohydrolase domain containing 2	-1.03256	3.88425	3.90744	3.86121	14.0344	13.5799
NM_139059	104318	Csnk1d	casein kinase 1, delta	1.08067	4.7333	4.67767	4.7896	24.8319	26.5432
NM_144907	230784	Sesn2	sestrin 2	1.06926	5.27461	5.22652	5.32314	36.9874	38.5101
NR_102313	106766	Stap2	signal transducing adaptor family member 2	1.07871	0.00143175	1.875e-05	0.109329	1.3e-05	0.083983
NR_045955	73921	Scpep1os	serine carboxypeptidase 1, opposite strand	-1.15398	0.573694	0.686228	0.479615	0.597228	0.400664
NM_001141922	65115	Bean1	brain expressed, associated with Nedd4, 1	-1.07235	0.00450791	0.10098	0.00020124	0.06802	0.000149
NM_024250	72057	Phf10	PHD finger protein 10	1.11336	6.68422	6.60721	6.76213	101.37	101.373
NM_011728	22590	Xpa	xeroderma pigmentosum, complementation group A	-1.03748	3.22173	3.24838	3.19529	8.41678	8.22191
NM_021465	20843	Stag2	stromal antigen 2	-1.25522	3.23077	3.3989	3.07096	9.49117	7.47542
NM_175274	78339	Ttyh3	tweety homolog 3 (Drosophila)	1.23581	6.35176	6.20087	6.50633	75.056	86.4696
NM_007494	11898	Ass1	argininosuccinate synthetase 1	-1.00048	4.02126	4.02161	4.02092	15.2423	15.2477
NM_001252436	13383	Dlg1	discs, large homolog 1 (Drosophila)	1.06339	1.08687	1.04344	1.13211	1.06036	1.19926
NM_153400	231602	P2rx2	purinergic receptor P2X, ligand-gated ion channel, 2	1.04586	0.000997871	1.539e-05	0.0647009	1.1e-05	0.049077
NM_001290641	69601	Dab2ip	disabled homolog 2-interacting protein isoform 6	-1.0327	0.138622	0.163761	0.117343	0.117025	0.089983
NM_028993	74549	Mau2	MAU2 chromatid cohesion factor homolog (C. elegans)	1.24491	3.17609	3.022	3.33804	7.08285	9.1381
NM_001085533	545652	Gm13275	predicted gene 13275	1.00876	0.0278712	0.0222827	0.0348613	0.014445	0.027332
NM_024196	67231	Tbc1d20	TBC1 domain family, member 20	1.07074	4.38674	4.33771	4.43632	19.2739	20.5933
NM_009050	19713	Ret	ret proto-oncogene	1.27046	4.44319	4.27386	4.61922	18.3196	23.4487
NM_199447	107094	Rrp12	ribosomal RNA processing 12 homolog (S. cerevisiae)	1.18218	3.84929	3.73046	3.97191	12.2755	14.7197
NM_001080943	238331	Zdhhc22	zinc finger, DHHC-type containing 22	1.12753	0.908648	0.826181	0.999347	0.769272	1.00919
NM_029811	76954	St5	suppression of tumorigenicity 5	1.08017	0.00130864	1.539e-05	0.111276	1.1e-05	0.085452
NM_024274	69955	Fars2	phenylalanine-tRNA synthetase 2 (mitochondrial)	1.01837	2.98479	2.97169	2.99795	6.81457	7.03696
NM_030557	80732	Mynn	myoneurin	-1.17946	2.34065	2.46275	2.22462	4.46652	3.69081
NM_001038839	18439	P2rx7	purinergic receptor P2X, ligand-gated ion channel, 7	-1.66223	0.69732	1.15435	0.421236	1.22139	0.346881
NM_177216	320635	Cyb5r2	cytochrome b5 reductase 2	-1.00305	2.35323	2.35543	2.35104	4.08537	4.13855
NR_028447	170787	Hdac10	histone deacetylase 10	-1.00028	0.000416232	0.00066108	0.00026207	0.000413	0.000191
NM_019814	56295	Higd1a	HIG1 domain family, member 1A	-1.27705	3.90204	4.08244	3.72962	15.8951	12.3234
NM_016678	53614	Reck	reversion-inducing-cysteine-rich protein with kazal motifs	1.01048	1.10293	1.09544	1.11048	1.13276	1.16895
NM_001290012	18618	Pemt	phosphatidylethanolamine N-methyltransferase isoform b	-1.39994	1.897	2.15514	1.66978	3.43686	2.20359
NM_001159369	77782	Polq	polymerase (DNA directed), theta	-1.18097	1.19977	1.32575	1.08577	1.4871	1.13576
NM_007802	13038	Ctsk	cathepsin K	-1.00884	0.0596712	0.0663542	0.0536614	0.045226	0.040485
NM_172418	74490	Mamstr	MEF2 activating motif and SAP domain containing transcriptional regulator	-1.01628	0.103567	0.115869	0.0925715	0.079553	0.071226
NM_133724	117197	Bloc1s4	biogenesis of lysosomal organelles complex-1, subunit 4, cappuccino	-1.33465	2.74371	2.95983	2.54337	6.74828	4.90744
NM_026152	67432	Hoga1	4-hydroxy-2-oxoglutarate aldolase 1	-1.0129	2.3863	2.39556	2.37707	4.20957	4.23696
NR_033523	629750	Gm11517	predicted gene 11517	1.21087	1.85496	1.72206	1.9981	2.2682	3.02842
NM_027404	70369	Bag5	BCL2-associated athanogene 5	1.08279	3.12686	3.07001	3.18476	7.34873	8.16616
NM_001199677	194309	Vps37d	vacuolar protein sorting 37D (yeast)	-1.2106	2.25327	2.39535	2.11963	4.20894	3.37439
NM_028334	69736	Nup37	nucleoporin 37	-1.07784	1.51958	1.57461	1.46647	1.9617	1.76597
NM_145956	210766	Brcc3	BRCA1/BRCA2-containing complex, subunit 3	1.00878	0.25413	0.247905	0.260511	0.182387	0.202727
NM_145597	234371	Tmem161a	transmembrane protein 161A	-1.07541	3.2654	3.31827	3.21338	8.90272	8.36085
NM_001195258	100044509	Gm14378	predicted gene 14378	1.43737	0.913684	0.688711	1.21215	0.599765	1.32597
NM_021288	22171	Tyms	thymidylate synthase	-1.24337	3.19665	3.35764	3.04339	9.19699	7.30627
NM_174876	224224	Impg2	interphotoreceptor matrix proteoglycan 2	1.00484	0.0464222	0.0430708	0.0500343	0.028465	0.03824
NM_001081094	229937	Znhit6	zinc finger, HIT type 6	1.07663	4.01844	3.96553	4.07205	14.6369	15.8359
NR_028142	66853	Pnpla2	patatin-like phospholipase domain containing 2	-1.02079	0.374767	0.3899	0.360221	0.303486	0.291936
NM_001290545	216549	Aftph	aftiphilin isoform 3	1.20501	2.95165	2.8202	3.08924	5.9877	7.57655
NR_045056	73204	3110056K07Rik	RIKEN cDNA 3110056K07 gene	1.00337	1.40717	1.40475	1.4096	1.63426	1.65545
NM_009194	20496	Slc12a2	solute carrier family 12, member 2	1.03986	3.06521	3.03715	3.09353	7.18264	7.60117
NM_207298	99151	Cercam	cerebral endothelial cell adhesion molecule	1.1022	1.72386	1.65509	1.79548	2.13556	2.49713
NM_207522	216292	Mettl25	methyltransferase like 25	-1.0811	2.66572	2.72256	2.61006	5.54079	5.17505
NM_028199	72324	Plxdc1	plexin domain containing 1	1.02917	0.257953	0.238047	0.279523	0.174696	0.219736
NM_001167906	630146	Cd101	CD101 antigen	-1.00787	0.00886132	0.0161623	0.0048584	0.010362	0.004639
NM_146515	258508	Olfr99	olfactory receptor 99	1.00992	0.239491	0.232473	0.24672	0.170669	0.190866
NM_133208	170740	Zfp287	zinc finger protein 287	1.09047	1.53667	1.47546	1.60042	1.76027	2.05468
NM_001007581	381406	2810408M09Rik	RIKEN cDNA 2810408M09 gene	-1.15627	2.99857	3.10513	2.89566	7.56626	6.47049
NM_009273	20813	Srp14	signal recognition particle 14	-1.04616	6.62602	6.65865	6.59354	104.649	90.8425
NR_015555	66752	4933404O12Rik	RIKEN cDNA 4933404O12 gene	1.03613	2.23883	2.21337	2.26458	3.63542	3.81326
NM_198250	272381	Lrrc4b	leucine rich repeat containing 4B	1.16569	3.41948	3.31067	3.53186	8.85493	10.6355
NM_009855	12519	Cd80	CD80 antigen	-1.03748	0.350817	0.378366	0.325275	0.2924	0.26176
NR_033210	216152	BC005764	cDNA sequence BC005764	-1.12842	0.928137	1.01937	0.845068	1.02275	0.804247
NM_009770	12228	Btg3	B cell translocation gene 3	1.27469	0.823294	0.666627	1.01678	0.578711	1.03507
NM_029296	75462	1700001C19Rik	RIKEN cDNA 1700001C19 gene	1.096	0.000836446	5.29e-06	0.132257	4e-06	0.101803
NM_018826	54352	Irx5	Iroquois related homeobox 5 (Drosophila)	1.04288	0.33125	0.302347	0.362916	0.229054	0.294815
NM_025739	66743	Rnf220	ring finger protein 220	1.03784	4.53768	4.51097	4.56455	21.9609	22.5475
NM_001004367	319478	Cxxc4	CXXC finger 4	1.01232	2.3041	2.29528	2.31295	3.89806	3.98525
NM_001281981	16970	Lrmp	lymphoid-restricted membrane protein	1.1608	0.450184	0.355296	0.570414	0.273667	0.495856
NM_013886	29877	Hdgfrp3	hepatoma-derived growth factor, related protein 3	-1.13366	4.28219	4.37364	4.19266	19.7749	17.3432
NM_027223	67236	Cinp	cyclin-dependent kinase 2 interacting protein	1.0414	0.441522	0.413231	0.471751	0.323562	0.392437
NR_040437	399570	Kank4os	KN motif and ankyrin repeat domains 4, opposite strand	1.07602	1.83043	1.77834	1.88404	2.39249	2.70997
NM_029952	77652	Zfp955a	zinc finger protein 955A	-1.0485	3.35354	3.38788	3.31955	9.41627	9.01544
NM_001163631	20230	Satb1	special AT-rich sequence binding protein 1	1.02861	0.166389	0.14728	0.187978	0.103514	0.143028
NM_175656	319158	Hist1h4i	histone cluster 1, H4i	-1.02801	2.85675	2.87675	2.83689	6.32037	6.21009
NM_001199242	80334	Kcnip4	Kv channel interacting protein 4	-1.00001	7.67895e-05	8.175e-05	7.213e-05	5.6e-05	4.8e-05
NM_172895	243822	Fam71e2	family with sequence similarity 71, member E2	-1.00398	0.0165153	0.0196314	0.0138938	0.012702	0.011373
NM_001199023	53357	Pla2g6	phospholipase A2, group VI	1.47335	2.15757	1.89606	2.45515	2.69764	4.53806
NM_026494	106564	Ppcs	phosphopantothenoylcysteine synthetase	-1.12627	2.66917	2.75632	2.58477	5.68511	5.06626
NM_174848	224273	Crybg3	beta-gamma crystallin domain containing 3	1.04072	0.708787	0.680578	0.738166	0.592119	0.678609
NR_045392	100039043	Gm10731	predicted gene 10731	-1.00315	0.0126139	0.0150884	0.0105453	0.009743	0.008723
NM_001301641	11798	Xiap	E3 ubiquitin-protein ligase XIAP	-1.00941	1.57929	1.58606	1.57255	1.98302	1.98884
NM_001271392	68558	Ankra2	ankyrin repeat, family A (RFXANK-like), 2	-1.00001	3.58864e-05	4.184e-05	3.078e-05	2.8e-05	2e-05
NM_173368	71389	Chd6	chromodomain helicase DNA binding protein 6	1.08468	2.9339	2.87585	2.99312	6.3142	7.01321
NM_133905	100715	Papd4	PAP associated domain containing 4	1.03998	5.14431	5.11611	5.17266	34.3424	34.5761
NM_011519	20969	Sdc1	syndecan 1	-1.11416	3.81741	3.89619	3.74023	13.926	12.4205
NR_103514	66416	Ndufa7	NADH dehydrogenase (ubiquinone) 1 alpha subcomplex, 7 (B14.5a)	-1.16512	0.260551	0.393155	0.172672	0.30622	0.131524
NM_001302459	26356	Ing1	inhibitor of growth protein 1 isoform 3	1.11901	2.32047	2.24078	2.40299	3.71589	4.35086
NM_207705	140579	Elmo2	engulfment and cell motility 2	1.02404	0.858169	0.841204	0.875477	0.79254	0.84465
NM_025808	66863	Lztr1	leucine-zipper-like transcriptional regulator, 1	1.12327	4.21824	4.13522	4.30292	16.482	18.7106
NM_001168680	216350	Tspan8	tetraspanin 8	-1.00009	0.000395408	0.00046784	0.00033419	0.000304	0.000267
NM_001012236	22040	Trex1	three prime repair exonuclease 1	-1.20204	1.93546	2.07276	1.80727	3.16698	2.5226
NM_001013762	240549	Gm4952	predicted gene 4952	-1.01208	0.00156027	0.0174575	0.00013945	0.011355	9.7e-05
NM_028082	72068	Cnot2	CCR4-NOT transcription complex, subunit 2	-1.15682	3.373	3.47972	3.26955	10.1294	8.70611
NM_007522	12015	Bad	BCL2-associated agonist of cell death	-1.23773	0.944175	1.11048	0.802779	1.15245	0.753149
NM_024255	72479	Hsdl2	hydroxysteroid dehydrogenase like 2	-1.06894	1.97469	2.02337	1.92719	3.0192	2.82043
NM_013839	22259	Nr1h3	nuclear receptor subfamily 1, group H, member 3	-1.23275	0.00237922	0.301904	1.875e-05	0.228607	1.2e-05
NM_001252656	16498	Kcnab2	potassium voltage-gated channel, shaker-related subfamily, beta member 2	1.23532	2.94203	2.79354	3.09842	5.8583	7.62238
NM_001302390	50784	Ppap2c	lipid phosphate phosphohydrolase 2 isoform 3	-1.38563	1.78937	2.04004	1.5695	3.07005	1.97968
NM_001042438	22770	Zhx1	zinc fingers and homeoboxes 1	1.12613	2.06752	1.98361	2.15499	2.92731	3.47118
NM_001277322	16201	Ilf3	interleukin enhancer binding factor 3	1.48745	1.34637	1.09008	1.66292	1.12512	2.18621
NM_011319	20226	Sars	seryl-aminoacyl-tRNA synthetase	-1.02282	4.81614	4.83244	4.79989	27.7202	26.7224
NM_001166409	19652	Rbm3	RNA binding motif protein 3	-1.28072	5.30596	5.48744	5.13048	44.3572	33.5097
NM_001191001	72635	Lins	lines homolog (Drosophila)	1.14562	1.9486	1.853	2.04913	2.57746	3.17141
NM_001083904	59083	Fetub	fetuin beta	1.02678	3.37023	3.35122	3.38935	9.15537	9.52445
NM_207202	54648	Ccdc120	coiled-coil domain containing 120	1.18714	1.6854	1.56619	1.81368	1.94385	2.54095
NR_033522	665268	1600029O15Rik	RIKEN cDNA 1600029O15 gene	-1.05819	1.15279	1.19432	1.11271	1.28379	1.17245
NM_007866	13389	Dll3	delta-like 3 (Drosophila)	-1.06219	0.149602	0.199323	0.112283	0.144344	0.086157
NM_001083331	19069	Nup88	nucleoporin 88	-1.29398	0.738809	0.947749	0.575931	0.924498	0.501293
NM_001164359	226144	Erlin1	ER lipid raft associated 1	1.40336	1.44837	1.22441	1.7133	1.32825	2.3047
NM_023131	19671	Rce1	RCE1 homolog, prenyl protein peptidase (S. cerevisiae)	-1.1128	3.90128	3.97914	3.82494	14.7845	13.1665
NR_028593	791299	Gm10069	predicted gene 10069	1.05358	0.135359	0.102848	0.178147	0.069701	0.135012
NM_013585	16912	Psmb9	proteasome (prosome, macropain) subunit, beta type 9 (large multifunctional peptidase 2)	1.02333	1.4882	1.47166	1.50493	1.75557	1.83954
NM_009063	19737	Rgs5	regulator of G-protein signaling 5	1.06137	0.179186	0.141302	0.227228	0.097492	0.174558
NM_009080	19941	Rpl26	ribosomal protein L26	1.07081	7.09119	7.04201	7.14072	136.512	135.019
NM_026468	67942	Atp5g2	ATP synthase, H+ transporting, mitochondrial F0 complex, subunit C2 (subunit 9)	-1.05591	8.90518	8.94451	8.86602	526.163	442.399
NM_024191	107566	Arl2bp	ADP-ribosylation factor-like 2 binding protein	-1.04029	5.84687	5.87543	5.81845	58.9596	54.1947
NM_001159571	13846	Ephb4	Eph receptor B4	1	3.8443e-05	3.703e-05	3.991e-05	2.5e-05	2.6e-05
NM_173423	240263	Fem1c	fem-1 homolog c (C.elegans)	1.0799	3.66429	3.60926	3.72016	11.2186	12.2118
NM_022327	64143	Ralb	v-ral simian leukemia viral oncogene homolog B (ras related)	-1.04173	4.23179	4.26138	4.2024	18.1448	17.4821
NM_008831	18673	Phb	prohibitin	-1.1528	6.48798	6.59135	6.38622	99.9139	80.5428
NM_001252083	269800	Zfp384	zinc finger protein 384	1.10107	2.56287	2.49435	2.63327	4.5802	5.27413
NM_021493	58996	Arhgap23	Rho GTPase activating protein 23	1.22507	3.56612	3.42269	3.71556	9.68562	12.1569
NM_138682	192198	Lrrc4	leucine rich repeat containing 4	1.0072	0.0601544	0.0552049	0.0655477	0.037053	0.049771
NM_001110515	69666	Psmg4	proteasome (prosome, macropain) assembly chaperone 4	1.11068	2.24065	2.1662	2.31765	3.47779	4.00844
NM_020009	56717	Mtor	mechanistic target of rapamycin (serine/threonine kinase)	1.10541	3.19525	3.12378	3.26836	7.66352	8.69823
NM_173036	54672	Gpr97	G protein-coupled receptor 97	-1.04668	0.552358	0.586245	0.52043	0.493329	0.441716
NM_019996	56698	Phax	phosphorylated adaptor for RNA export	-1.01285	4.60595	4.61517	4.59675	23.7312	23.0489
NM_033074	110960	Tars	threonyl-tRNA synthetase	1.11892	6.58898	6.50843	6.67054	93.4851	95.6405
NM_183178	240121	Fsd1	fibronectin type 3 and SPRY domain-containing protein	-1.03488	4.14676	4.17157	4.12211	16.9401	16.4796
NM_001163617	71807	Tars2	threonyl-tRNA synthetase 2, mitochondrial (putative)	-1.70085	0.288311	0.862619	0.0963612	0.820416	0.074118
NM_009353	21750	Terf2	telomeric repeat binding factor 2	1.03329	3.50396	3.48042	3.52767	10.1402	10.5999
NM_178662	16467	Atcay	ataxia, cerebellar, Cayman type homolog (human)	1.04115	4.12179	4.09281	4.15098	15.993	16.853
NM_001285454	17762	Mapt	microtubule-associated protein tau	1.06956	3.20963	3.16149	3.2585	7.8972	8.64793
NM_001126314	234155	Mboat4	membrane bound O-acyltransferase domain containing 4	-1.05089	0.334446	0.372165	0.30055	0.287223	0.239995
NM_178790	320712	Abi3bp	ABI gene family, member 3 (NESH) binding protein	1	2.89e-06	2.89e-06	2.89e-06	2e-06	2e-06
NM_028756	74102	Slc35a5	solute carrier family 35, member A5	-1.04816	3.31967	3.35377	3.28592	9.17315	8.81178
NM_001167669	216873	Spag7	sperm associated antigen 7	-1.30425	0.315587	0.560814	0.17759	0.468013	0.134798
NM_173393	219149	Xkr6	X Kell blood group precursor related family member 6 homolog	-1.00765	1.28415	1.28966	1.27866	1.43164	1.43909
NM_001170847	73713	Rbm20	RNA binding motif protein 20	-1.00058	0.243824	0.244243	0.243405	0.179297	0.187342
NM_001243908	73729	Zfp383	zinc finger protein 383	-1.03932	2.50547	2.53344	2.4778	4.72368	4.62686
NM_001003717	237542	Osbpl8	oxysterol binding protein-like 8	1.29506	0.47476	0.323571	0.696593	0.246816	0.632414
NM_001291051	74182	Gpcpd1	glycerophosphocholine phosphodiesterase GPCPD1 isoform 1	-1.40293	0.726259	1.01044	0.522	1.00822	0.443976
NM_001024702	239659	C1ql4	complement component 1, q subcomponent-like 4	-1.01153	0.0768542	0.0855662	0.0690293	0.058293	0.052131
NM_001166716	436135	Vmn1r113	vomeronasal 1 receptor 113	-1.05785	0.101692	0.150056	0.0689155	0.105772	0.052072
NM_023625	71772	Plbd2	phospholipase B domain containing 2	1.22995	5.12498	4.97785	5.27646	31.0149	37.38
NM_001081068	78913	Ltn1	listerin E3 ubiquitin protein ligase 1	-1.00675	3.50832	3.51318	3.50347	10.3943	10.3997
NM_001159633	100434	Slc44a1	solute carrier family 44, member 1	1.0691	2.20941	2.16174	2.25813	3.46379	3.79342
NM_139128	216961	Coro6	coronin 6	-1.00001	7.36122e-06	1.875e-05	2.89e-06	1.3e-05	2e-06
NM_009592	11306	Abcb7	ATP-binding cassette, sub-family B (MDR/TAP), member 7	-1.09398	2.60297	2.66857	2.53899	5.28761	4.89438
NM_148941	83603	Elovl4	elongation of very long chain fatty acids (FEN1/Elo2, SUR4/Elo3, yeast)-like 4	-1.19225	4.04243	4.17127	3.91758	16.9401	14.1763
NM_133810	98267	Stk17b	serine/threonine kinase 17b (apoptosis-inducing)	-1.06415	2.81106	2.85626	2.76657	6.20359	5.86838
NM_009733	12005	Axin1	axin 1	1.25233	1.71672	1.56206	1.88668	1.93763	2.71776
NM_175285	96957	Tmem62	transmembrane protein 62	1.02683	1.98979	1.97078	2.00898	2.89359	3.05826
NM_001038664	14710	Gngt2	guanine nucleotide binding protein (G protein), gamma transducing activity polypeptide 2	1.01943	0.846417	0.832653	0.860409	0.778684	0.823983
NM_001159593	20515	Slc20a1	solute carrier family 20, member 1	1.11671	2.58553	2.50714	2.66638	4.61898	5.41887
NM_001163557	19024	Ppfibp2	PTPRF interacting protein, binding protein 2 (liprin beta 2)	-1.03415	1.96446	1.98883	1.94039	2.93659	2.85735
NM_001134902	270156	AU019823	expressed sequence AU019823	-1.16916	1.19126	1.30932	1.08385	1.46232	1.13327
NM_011322	20266	Scn1b	sodium channel, voltage-gated, type I, beta	1.02258	2.00831	1.99227	2.02447	2.94557	3.1045
NM_001276677	54524	Syt6	synaptotagmin VI	1.09109	0.162169	0.111048	0.236825	0.076288	0.182062
NM_001098269	100042342	Gm10375	predicted gene 10375	-1.01899	0.12375	0.13806	0.110923	0.095013	0.084994
NM_001256102	76366	Mtif3	mitochondrial translational initiation factor 3	-1.53438	1.25283	1.59916	0.981505	2.00474	0.982699
NM_001253867	235043	Tmem205	transmembrane protein 205	-1.80391	0.00323033	0.851143	1.226e-05	0.80612	8e-06
NR_105027	67934	1700124L16Rik	RIKEN cDNA 1700124L16 gene	1.10834	1.46184	1.38953	1.53793	1.60684	1.91293
NM_001289529	70797	Ankib1	ankyrin repeat and IBR domain-containing protein 1 isoform 4	-1.26779	0.614994	0.809522	0.467211	0.749575	0.386752
NM_019681	14299	Ncs1	neuronal calcium sensor 1	1.10471	4.47133	4.40008	4.54374	20.1717	22.2209
NM_001081688	432478	Tmprss9	transmembrane protease, serine 9	-1.02291	0.0956465	0.113374	0.0806909	0.077895	0.061034
NM_175413	109245	Lrrc39	leucine rich repeat containing 39	1.02931	0.350239	0.330017	0.3717	0.251674	0.30375
NM_001168250	105837	Mtbp	Mdm2, transformed 3T3 cell double minute p53 binding protein	1.01815	0.996061	0.983173	1.00912	0.977218	1.02541
NM_001102407	60365	Rbm8a	RNA binding motif protein 8a	-1.18003	4.07908	4.20024	3.96142	17.3116	14.62
NM_001161536	320563	Islr2	immunoglobulin superfamily containing leucine-rich repeat 2	-1.03523	0.463863	0.489509	0.439561	0.399287	0.364231
NM_019831	56364	Zmym3	zinc finger, MYM-type 3	1.06234	2.50224	2.45899	2.54624	4.45418	4.91573
NM_001029850	14924	Magi1	membrane associated guanylate kinase, WW and PDZ domain containing 1	1.51364	2.11516	1.83718	2.4352	2.54223	4.46807
NM_001290414	14168	Fgf13	fibroblast growth factor 13 isoform 2	1	1.44e-06	1.44e-06	1.44e-06	1e-06	1e-06
NM_011804	433375	Creg1	cellular repressor of E1A-stimulated genes 1	-1.12291	3.63976	3.72435	3.5571	12.2295	10.8469
NM_001286573	110147	Ehmt2	euchromatic histone lysine N-methyltransferase 2	1.02049	2.48184	2.46725	2.49651	4.48848	4.7093
NM_010247	14375	Xrcc6	X-ray repair complementing defective repair in Chinese hamster cells 6	1.02257	5.58335	5.56728	5.59947	47.2459	46.8661
NM_001290398	108062	Cstf2	cleavage stimulation factor subunit 2 isoform 2	1.58692	2.78362	2.47037	3.1366	4.49946	7.84206
NM_029928	19263	Ptprb	protein tyrosine phosphatase, receptor type, B	1.0501	0.193341	0.16127	0.231791	0.114557	0.178245
NR_015597	58894	Zfp862-ps	zinc finger protein 862, pseudogene	-1.06553	0.94881	0.995702	0.904125	0.992368	0.884984
NM_145633	245886	Ankrd27	ankyrin repeat domain 27 (VPS9 domain)	1.0814	3.30394	3.24797	3.36087	8.41351	9.30611
NM_197959	70218	Kif18b	kinesin family member 18B	-1.12917	3.84014	3.92877	3.75351	14.2504	12.5258
NM_026741	68490	Zfp579	zinc finger protein 579	1.14573	2.81228	2.71586	2.91212	5.51215	6.55389
NM_025403	66181	Nop10	NOP10 ribonucleoprotein	-1.25371	5.14076	5.30644	4.98024	39.189	30.3283
NM_029528	76156	Fam131b	family with sequence similarity 131, member B	1.04105	3.3831	3.35421	3.41224	9.17407	9.70518
NM_145128	107895	Mgat5	mannoside acetylglucosaminyltransferase 5	1.1977	2.55805	2.43122	2.69149	4.34452	5.52323
NM_029779	76872	Ccdc116	coiled-coil domain containing 116	2.27914	0.0992775	0.00823582	1.19673	0.00528	1.30147
NM_207706	140579	Elmo2	engulfment and cell motility 2	1.25251	2.58151	2.4242	2.74903	4.31986	5.79199
NM_001199271	20509	Slc19a1	solute carrier family 19 (folate transporter), member 1	1.14131	3.99926	3.90505	4.09574	14.0049	16.1475
NM_001163395	14026	Evl	Ena-vasodilator stimulated phosphoprotein	1.23729	3.18683	3.03694	3.34412	7.18229	9.17929
NM_001286685	321000	Lrif1	ligand dependent nuclear receptor interacting factor 1	1.14635	2.95562	2.85874	3.05578	6.21731	7.3834
NM_201411	396184	Flrt1	fibronectin leucine rich transmembrane protein 1	-1.01382	0.499475	0.509477	0.48967	0.418896	0.412901
NM_001025311	50935	St6galnac6	ST6 (alpha-N-acetyl-neuraminyl-2,3-beta-galactosyl-1, 3)-N-acetylgalactosaminide alpha-2,6-sialyltransferase 6	-2.12761	2.80586	3.40284	2.31361	9.5193	3.99045
NM_007748	12861	Cox6a1	cytochrome c oxidase subunit VIa polypeptide 1	-1.01274	8.55702	8.56616	8.5479	413.517	351.018
NM_001281465	68964	Ctc1	CTS telomere maintenance complex component 1	-1.56087	0.013007	0.642615	0.00026327	0.550882	0.000192
NM_016660	15361	Hmga1	high mobility group AT-hook 1	-2.31132	1.47021	2.19394	0.985225	3.55966	0.986856
NM_010385	14976	H2-Ke2	H2-K region expressed gene 2	-1.22539	6.10705	6.25543	5.96219	78.1816	60.2403
NM_009037	19672	Rcn1	reticulocalbin 1	-1.05237	4.66799	4.70495	4.63131	25.309	23.6626
NM_001252529	54633	Pqbp1	polyglutamine binding protein 1	1.13754	4.79051	4.69845	4.88437	25.1704	28.427
NM_009861	12540	Cdc42	cell division cycle 42	1.02379	7.80242	7.78548	7.8194	228.876	213.587
NM_145618	93697	Narg2	NMDA receptor-regulated gene 2	-1.00314	1.64854	1.6508	1.64629	2.1214	2.15207
NM_028956	74467	Pus10	pseudouridylate synthase 10	-1.09748	2.07833	2.14651	2.01232	3.4128	3.06919
NM_019690	14683	Gnas	GNAS (guanine nucleotide binding protein, alpha stimulating) complex locus	1.06581	4.0436	3.99788	4.08983	14.9732	16.0677
NM_001081298	99633	Lphn2	latrophilin 2	1.13929	4.20448	4.11147	4.2996	16.203	18.6823
NM_027769	70568	Cpne3	copine III	-1.00736	2.58231	2.5876	2.57702	4.96507	5.037
NM_001038635	67333	Stk35	serine/threonine kinase 35	-1.0695	2.23595	2.28494	2.18801	3.86543	3.57448
NM_010832	17692	Msl3	male-specific lethal 3 homolog (Drosophila)	-1.08331	3.74912	3.80729	3.69184	13.0303	11.9756
NM_001110101	27756	Lsm2	LSM2 homolog, U6 small nuclear RNA associated (S. cerevisiae)	-1.07605	4.87441	4.92757	4.82182	29.7374	27.1166
NR_040259	73652	2210408F21Rik	RIKEN cDNA 2210408F21 gene	-1.25559	1.78932	1.96102	1.63265	2.8688	2.11919
NM_019829	56389	Stx5a	syntaxin 5A	1.13377	2.61775	2.52876	2.70988	4.70498	5.60545
NM_023731	108673	Ccdc86	coiled-coil domain containing 86	1.07099	3.49845	3.44933	3.54828	9.92029	10.7729
NM_178205	319151	Hist1h3e	histone cluster 1, H3e	1.3613	0.453835	0.282946	0.727935	0.2119	0.668063
NM_133882	110382	C8b	complement component 8, beta polypeptide	1.00806	0.0290315	0.0238142	0.0353917	0.01545	0.027665
NM_181316	319845	Bbs9	Bardet-Biedl syndrome 9 (human)	1.36186	1.65147	1.44364	1.88922	1.70328	2.72347
NM_001271747	13436	Dnmt3b	DNA methyltransferase 3B	-1.07943	0.428279	0.486947	0.37668	0.398141	0.308742
NM_015752	24069	Sufu	suppressor of fused homolog (Drosophila)	-1.05415	1.6031	1.64159	1.56551	2.10513	1.97251
NM_001177841	68149	Otub2	OTU domain, ubiquitin aldehyde binding 2	1.16027	0.168519	0.0925133	0.306969	0.0629	0.243903
NM_001076681	66274	Lyrm9	LYR motif containing 9	1.02839	1.30104	1.281	1.32138	1.41471	1.51332
NM_009498	22319	Vamp3	vesicle-associated membrane protein 3	1.02137	5.66471	5.64947	5.67998	50.3198	49.231
NM_178719	239555	Mief1	mitochondrial elongation factor 1	1.03756	3.98455	3.95804	4.01124	14.5531	15.1404
NM_031881	83814	Nedd4l	neural precursor cell expressed, developmentally down-regulated gene 4-like	-1.00055	0.00132316	0.0017757	0.00098595	0.001081	0.000997
NM_025352	22272	Uqcrq	ubiquinol-cytochrome c reductase, complex III subunit VII	-1.25636	8.68812	8.85431	8.52506	491.135	348.29
NM_145387	212974	Athl1	ATH1, acid trehalase-like 1 (yeast)	1.10357	2.33718	2.26717	2.40936	3.80709	4.36847
NM_183251	66273	Aamdc	adipogenesis associated Mth938 domain containing	1.02403	0.645603	0.628699	0.662961	0.5358	0.587804
NM_001160219	80913	Pum2	pumilio 2 (Drosophila)	-1.14258	2.83941	2.93719	2.74489	6.62334	5.77058
NM_013635	19027	Sypl	synaptophysin-like protein	1.02761	0.688248	0.668879	0.708178	0.58215	0.648335
NR_026990	434064	Gm5577	predicted gene 5577	1.32577	0.880202	0.699986	1.10682	0.611908	1.1639
NM_001017966	68817	Ddi2	DNA-damage inducible protein 2	1.09867	4.19555	4.12823	4.26398	16.4102	18.272
NM_198959	230777	Hcrtr1	hypocretin (orexin) receptor 1	1.15104	0.0179581	0.00157687	0.204515	0.000957	0.156058
NM_001291272	64656	Mrps23	28S ribosomal protein S23, mitochondrial isoform b	-1.4693	1.42604	1.73037	1.17524	2.28753	1.26328
NM_178684	218975	Mapk1ip1l	mitogen-activated protein kinase 1 interacting protein 1-like	1.07333	4.72245	4.67168	4.77377	24.7488	26.2705
NM_001160712	52685	Cd300lg	CD300 antigen like family member G	-1	5.55028e-05	5.771e-05	5.338e-05	3.9e-05	3.5e-05
NM_181752	238252	Gpr135	G protein-coupled receptor 135	1.09746	0.27722	0.218135	0.352309	0.159193	0.284979
NM_026130	67398	Srpr	signal recognition particle receptor ('docking protein')	1.00278	5.27558	5.27358	5.27758	38.161	37.4233
NM_029788	76892	Rnft1	ring finger protein, transmembrane 1	-1.03422	2.31943	2.34383	2.29528	4.04999	3.92246
NM_010891	18000	02-Sep	septin 2	-1.03635	5.7414	5.76722	5.7157	54.7597	50.5712
NM_173763	229905	Ccbl2	cysteine conjugate-beta lyase 2	-1.00886	0.0495429	0.0563139	0.0435861	0.037786	0.033829
NM_001162911	77117	Zfp934	zinc finger protein 934	-1.12672	0.835658	0.926143	0.754014	0.899411	0.69634
NM_001290337	381104	Prickle4	prickle-like protein 4	-1.06794	0.805763	0.854574	0.75974	0.810401	0.701976
NM_001042491	59008	Anapc5	anaphase-promoting complex subunit 5	1.10145	4.64604	4.57686	4.71627	23.0539	25.1717
NM_018772	55950	Bri3	brain protein I3	-1.07533	5.92337	5.97598	5.87121	63.3812	56.4422
NM_001166635	68041	Mid1ip1	Mid1 interacting protein 1 (gastrulation specific G12-like (zebrafish))	-1.01089	4.92983	4.93765	4.92203	30.0656	29.1371
NM_001142734	668137	Gm8994	predicted gene 8994	-1.02911	0.0412817	0.0668763	0.0254825	0.045548	0.020386
NM_023790	75659	Wdr54	WD repeat domain 54	-1.0986	3.08454	3.15312	3.01745	7.8467	7.15315
NM_010892	18005	Nek2	NIMA (never in mitosis gene a)-related expressed kinase 2	-1.13207	3.82444	3.91497	3.73601	14.1016	12.3769
NM_001163131	13710	Elf3	E74-like factor 3	-1.17205	0.875787	0.997757	0.768727	0.995474	0.712003
NM_031368	12095	Bglap3	bone gamma-carboxyglutamate protein 3	-1.14884	0.336105	0.450777	0.250604	0.361228	0.19375
NM_001042650	102323	Dcun1d2	DCN1, defective in cullin neddylation 1, domain containing 2 (S. cerevisiae)	-1.15377	1.56471	1.67128	1.46493	2.16741	1.76441
NM_001122832	13859	Eps15l1	epidermal growth factor receptor pathway substrate 15-like 1	1.14796	2.16037	2.06313	2.2622	3.13624	3.80608
NM_001290123	19653	Rbm4	RNA-binding protein 4 isoform a	-1.33718	0.00173851	0.4192	7.21e-06	0.328581	5e-06
NM_194350	378435	Mafa	v-maf musculoaponeurotic fibrosarcoma oncogene family, protein A (avian)	-1.14863	0.245159	0.364713	0.164795	0.280695	0.125591
NR_110961	279766	Rhbdd3	.	-1.05373	1.78942	1.82757	1.75207	2.51849	2.39618
NM_001111106	22200	Uba3	ubiquitin-like modifier activating enzyme 3	-1.30418	3.78289	3.9793	3.59616	14.7853	11.1441
NM_029721	76742	Snx27	sorting nexin family member 27	1.03839	2.38699	2.35997	2.41431	4.09911	4.38516
NM_025995	67141	Fbxo5	F-box protein 5	-1.19722	4.09925	4.23115	3.97147	17.7066	14.7157
NM_133996	28194	Apon	apolipoprotein N	1.06999	1.56777	1.51973	1.61732	1.85363	2.09392
NM_010822	268395	Mpg	N-methylpurine-DNA glycosylase	-1.16804	3.57311	3.68691	3.46281	11.8695	10.0628
NM_019805	56317	Anapc7	anaphase promoting complex subunit 7	1.02177	4.74144	4.72593	4.757	25.6139	25.9755
NM_001012363	117591	Slc2a9	solute carrier family 2 (facilitated glucose transporter), member 9	1.3981	0.0638655	0.00829419	0.491766	0.005327	0.415372
NM_030691	80719	Igsf6	immunoglobulin superfamily, member 6	1.02982	0.0903513	0.0716061	0.114004	0.048849	0.087472
NM_025351	66098	Chchd6	coiled-coil-helix-coiled-coil-helix domain containing 6	-1.23727	4.01531	4.17183	3.86467	16.9405	13.6304
NM_001024526	207214	Larp4	La ribonucleoprotein domain family, member 4	-1.21864	4.71631	4.8611	4.57583	28.3795	22.7237
NR_028368	67394	4930404I05Rik	RIKEN cDNA 4930404I05 gene	1.1379	0.960424	0.871749	1.05812	0.829626	1.09579
NM_133186	68428	Steap3	STEAP family member 3	1.23369	1.81011	1.66495	1.96792	2.15448	2.93472
NM_023626	71777	Ing3	inhibitor of growth family, member 3	-1.02579	3.30876	3.32718	3.29044	8.98218	8.83438
NM_001160400	269878	Megf8	multiple EGF-like-domains 8	1.19593	3.49553	3.36884	3.62698	9.26899	11.3772
NM_010876	17969	Ncf1	neutrophil cytosolic factor 1	-1.23059	0.480483	0.652928	0.353582	0.563732	0.285544
NM_013546	15199	Hebp1	heme binding protein 1	-1.172	5.33436	5.45007	5.2211	43.2152	35.7207
NM_028546	73467	1700066M21Rik	RIKEN cDNA 1700066M21 gene	-1.09049	1.61741	1.6811	1.55612	2.18638	1.9477
NM_001284370	11909	Atf2	activating transcription factor 2	-1	3.11307e-06	6.73e-06	1.44e-06	5e-06	1e-06
NM_001286168	19663	Rbpms	RNA binding protein gene with multiple splicing	1.0398	0.000822735	1.202e-05	0.0563139	9e-06	0.04227
NM_007796	13024	Ctla2a	cytotoxic T lymphocyte-associated protein 2 alpha	-1.14262	5.36889	5.46592	5.27358	43.7889	37.2564
NM_013889	30046	Zfp292	zinc finger protein 292	1.08756	3.33842	3.27842	3.39952	8.64356	9.60832
NM_011363	20399	Sh2b1	SH2B adaptor protein 1	-1.14188	1.26393	1.36326	1.17185	1.56055	1.25849
NM_146068	224008	Spidr	scaffolding protein involved i DNA repair	1.06106	2.13286	2.09054	2.17604	3.217	3.5342
NM_019813	56320	Dbn1	drebrin 1	1.14397	5.81321	5.717	5.91105	52.7995	58.0123
NM_001025259	17196	Mbp	myelin basic protein	1.06468	0.00263036	7.646e-05	0.0904891	5.2e-05	0.069712
NM_009946	12890	Cplx2	complexin 2	1.1118	3.84313	3.76744	3.92034	12.6305	14.1977
NM_197996	70423	Tspan15	tetraspanin 15	-1.0984	3.01591	3.08437	2.94896	7.42396	6.76255
NM_001135100	76527	Il34	interleukin 34	1.07926	0.88193	0.828623	0.938667	0.772965	0.928702
NM_001291047	106369	Ypel1	protein yippee-like 1 isoform 1	-1.05371	0.196857	0.238185	0.1627	0.174837	0.123888
NM_053118	93746	Gprc5d	G protein-coupled receptor, family C, group 5, member D	1.08248	0.126202	0.0813782	0.195714	0.055697	0.149483
NM_001243118	630836	2010315B03Rik	RIKEN cDNA 2010315B03 gene	1.00254	0.651622	0.649798	0.653452	0.560649	0.576784
NM_011383	20475	Six5	sine oculis-related homeobox 5	-1.02741	1.0595	1.07918	1.04018	1.10823	1.06703
NM_001163305	19302	Pex2	peroxisomal biogenesis factor 2	1.89445	0.271827	0.0741889	0.995968	0.050779	1.003
NM_010703	16842	Lef1	lymphoid enhancer binding factor 1	1.48988	0.238837	0.0862416	0.661434	0.058731	0.586339
NM_011022	18422	Ott	ovary testis transcribed	-1.03125	0.67667	0.699228	0.654839	0.610581	0.578506
NM_001285783	230577	Pars2	prolyl-tRNA synthetase (mitochondrial)(putative)	-1.33659	0.0346265	0.421403	0.00284524	0.330992	0.002896
NM_028898	74370	Rptor	regulatory associated protein of MTOR, complex 1	1.25455	3.75881	3.59879	3.92595	11.1158	14.268
NM_001139504	52838	Dnlz	DNL-type zinc finger	-1.2386	1.21337	1.3775	1.06879	1.58747	1.11178
NM_144912	231724	Rad9b	RAD9 homolog B	1.01583	0.527868	0.516658	0.539321	0.426629	0.462308
NM_001145959	29811	Ndrg2	N-myc downstream regulated gene 2	-1.14765	1.66961	1.7719	1.57322	2.37663	1.98902
NM_001289647	235534	Pxylp1	2-phosphoxylose phosphatase 1	1.1959	2.06841	1.94339	2.20148	2.82434	3.61982
NM_013819	14991	H2-M3	histocompatibility 2, M region locus 3	-1.01391	2.60241	2.61239	2.59247	5.06566	5.1039
NM_144880	226849	Ppp2r5a	protein phosphatase 2, regulatory subunit B', alpha	1.05022	5.38366	5.34842	5.41912	40.4499	41.383
NM_001081309	75669	Pik3r4	phosphatidylinositol 3 kinase, regulatory subunit, polypeptide 4, p150	1.17384	2.09263	1.9802	2.21143	2.91725	3.64545
NM_023449	65962	Slc9a3r2	solute carrier family 9 (sodium/hydrogen exchanger), member 3 regulator 2	1.57948	0.0160308	0.00038947	0.65984	0.000262	0.584425
NM_001190717	27214	Dbf4	DBF4 homolog (S. cerevisiae)	-2.35111	0.900285	1.70791	0.474565	2.24115	0.395418
NM_146470	258462	Olfr1392	olfactory receptor 1392	-1.00881	0.0489169	0.0556534	0.0429958	0.037295	0.033372
NM_019721	56335	Mettl3	methyltransferase like 3	-1.04038	3.17259	3.20127	3.14416	8.1114	7.88858
NM_134006	19682	Rdh5	retinol dehydrogenase 5	-1.04678	1.42477	1.45812	1.39217	1.72884	1.626
NM_028748	74090	Paqr5	progestin and adipoQ receptor family member V	1.04141	0.125198	0.0993031	0.157844	0.067217	0.120384
NM_001291017	94184	Pdxdc1	pyridoxal-dependent decarboxylase domain-containing protein 1 isoform 4	1.06101	3.92402	3.88153	3.96697	13.7532	14.6677
NM_001042719	114874	Ddhd1	DDHD domain containing 1	1.19107	0.903164	0.785802	1.03805	0.718725	1.06416
NM_001033383	319748	Zfp865	zinc finger protein 865	1	2.19042	2.19042	2.19042	3.55192	3.58336
NR_045054	72518	2610307P16Rik	RIKEN cDNA 2610307P16 gene	1.01546	0.230367	0.219567	0.241698	0.160385	0.18578
NM_001302887	72843	Prdm4	PR domain zinc finger protein 4 isoform 3	1.03222	0.907971	0.885385	0.931134	0.845939	0.917779
NM_001034907	547176	Zc3h12b	zinc finger CCCH-type containing 12B	-1.01574	0.0320146	0.0452077	0.0226717	0.030024	0.017924
NM_001160040	227197	Ndufs1	NADH dehydrogenase (ubiquinone) Fe-S protein 1	1.21434	3.71043	3.57298	3.85316	10.863	13.4931
NM_177822	328783	Mslnl	mesothelin-like	1.01604	0.0492147	0.0390584	0.0620119	0.026013	0.046584
NM_001033277	223918	Spryd3	SPRY domain containing 3	1.16297	4.78732	4.67965	4.89747	24.8606	28.7116
[truncated: 19,568 more rows]
