# Supplementary material for: High-Frequency Repetitive Magnetic Stimulation Enhances the Expression of Brain-Derived Neurotrophic Factor Through Activation of Ca2+–Calmodulin-Dependent Protein Kinase II–cAMP-Response Element-Binding Protein Pathway
Source: Front Neurol. 2018 May 7;9:285. doi: 10.3389/fneur.2018.00285 (PMC5949612; doi:10.3389/fneur.2018.00285)
Supplement: Table S2 — Raw data for 798 differentially expressed transcripts. [file data_sheet_2.xlsx]

## Sheet: data3_Neuro-2A-10Hz_vs_Neuro-2A
Transcript_ID	Gene_ID	Gene_Symbol	Desc	Neuro-2A-10Hz/Neuro-2A-0-5Hz.fc	Neuro-2A-10Hz/Neuro-2A-0-5Hz.volume	N_Neuro-2A-0-5Hz	N_Neuro-2A-10Hz	Neuro-2A-0-5H_FPKM	Neuro-2A-10Hz_FPKM
NM_027015	57294	Rps27	ribosomal protein S27	18.0849	0.59448	0.0829656	4.25968	0.056725	18.2048
NM_001039512	117198	Ivns1abp	influenza virus NS1A binding protein	7.0957	0.280147	0.0274948	2.85444	0.017911	6.28521
NM_145758	104457	0610010K14Rik	RIKEN cDNA 0610010K14 gene	4.86731	0.370769	0.0587019	2.34183	0.03909	4.1028
NM_001164147	21423	Tcf3	transcription factor 3	4.51822	0.334826	0.0503606	2.22612	0.0339	3.69873
NM_009665	11702	Amd1	S-adenosylmethionine decarboxylase 1	4.29988	0.199158	0.0186831	2.12298	0.011952	3.38101
NM_001164610	77626	Smpd4	sphingomyelin phosphodiesterase 4	4.20801	0.18799	0.0169088	2.09005	0.01105	3.29038
NM_178701	231549	Lrrc8d	leucine rich repeat containing 8D	3.97841	0.0590348	0.00174785	1.99394	0.001071	3.01669
NM_144842	219105	Zmym5	zinc finger, MYM-type 5	3.84999	0.117246	0.00704276	1.9519	0.004345	2.88463
NM_001252554	14275	Folr1	folate receptor 1 (adult)	3.72619	0.0559141	0.00164603	1.89935	0.001006	2.7491
NM_001253686	76614	Immt	inner membrane protein, mitochondrial	3.21895	0.0824979	0.0040257	1.69061	0.002344	2.24867
NM_001163706	50762	Fbxo6	F-box protein 6	3.14332	1.47495	0.864417	2.51671	0.822812	4.79454
NM_009647	11639	Ak4	adenylate kinase 4	3.13814	0.0850794	0.00437561	1.65429	0.002476	2.1666
NM_001252636	69288	Rhobtb1	Rho-related BTB domain containing 1	3.11426	0.651179	0.227228	1.86612	0.166375	2.66357
NM_001079902	58887	Repin1	replication initiator 1	3.03808	1.481	0.88243	2.48559	0.842986	4.66631
NM_001083321	14924	Magi1	membrane associated guanylate kinase, WW and PDZ domain containing 1	2.89565	0.0993339	0.00640606	1.54029	0.003871	1.91553
NM_001290807	66296	Haus2	HAUS augmin-like complex subunit 2 isoform b	2.87275	0.108465	0.00768873	1.53012	0.004847	1.89983
NM_001290770	56191	Tro	trophinin isoform 1	2.85274	1.5261	0.946993	2.45934	0.923161	4.5545
NM_198223	68938	Aspscr1	alveolar soft part sarcoma chromosome region, candidate 1 (human)	2.83297	1.70131	1.1086	2.61092	1.15031	5.17782
NM_020276	56876	Nsmf	NMDA receptor synaptonuclear signaling and neuronal migration factor	2.82111	0.214492	0.0301407	1.5264	0.019703	1.89055
NM_001168657	216233	Socs2	suppressor of cytokine signaling 2	2.73886	0.0617524	0.00261872	1.45619	0.001511	1.74702
NR_030455	735261	Mir684-2	microRNA 684-2	2.72703	4.0086	3.34973	4.79706	9.14803	26.657
NM_001252646	97820	4833439L19Rik	RIKEN cDNA 4833439L19 gene	2.65692	0.0100842	7.213e-05	1.40983	4.9e-05	1.65625
NR_030454_dup1_chr2	.	.	.	2.6529	5.5717	4.91219	6.31976	29.477	76.0219
NR_030454_chr7	735274	Mir684-1	microRNA 684-1	2.64947	5.69764	5.03797	6.44368	32.352	83.3269
NR_030454_chr5	735274	Mir684-1	microRNA 684-1	2.64947	5.69764	5.03797	6.44368	32.352	83.3269
NR_030454_chr16	735274	Mir684-1	microRNA 684-1	2.64947	5.69764	5.03797	6.44368	32.352	83.3269
NR_030454_chr11	735274	Mir684-1	microRNA 684-1	2.64947	5.69764	5.03797	6.44368	32.352	83.3269
NR_030454_chrX	735274	Mir684-1	microRNA 684-1	2.64947	5.69764	5.03797	6.44368	32.352	83.3269
NR_030454_chr10	735274	Mir684-1	microRNA 684-1	2.64947	5.69764	5.03797	6.44368	32.352	83.3269
NR_030454_chr2	735274	Mir684-1	microRNA 684-1	2.64947	5.69764	5.03797	6.44368	32.352	83.3269
NM_178216	15077	Hist2h3c1	histone cluster 2, H3c1	2.60816	2.26499	1.67668	3.05971	2.17763	7.41153
NM_145477	223774	Alg12	asparagine-linked glycosylation 12 (alpha-1,6-mannosyltransferase)	2.59955	0.0303566	0.00066829	1.37893	0.000415	1.59972
NM_001289682	233071	Arhgap33	rho GTPase-activating protein 33 isoform a	2.59669	0.887721	0.434987	1.81166	0.344559	2.53433
NR_045485	30933	Tor2a	torsin family 2, member A	2.56636	1.11994	0.630287	1.99001	0.538059	3.00409
NM_197945	241638	Lzts3	leucine zipper, putative tumor suppressor family member 3	2.53245	0.0541	0.00217977	1.34271	0.001272	1.55005
NR_002899	104368	Snora70	small nucleolar RNA, H/ACA box 70	2.52306	3.2641	2.66408	3.99925	5.27276	15.0056
NR_003946	68180	Hyi	hydroxypyruvate isomerase homolog (E. coli)	2.51808	0.00891348	5.963e-05	1.33239	4e-05	1.53323
NM_001168600	237107	Gnl3l	guanine nucleotide binding protein-like 3 (nucleolar)-like	2.44389	0.965654	0.516438	1.80562	0.426413	2.51928
NM_001025427	15361	Hmga1	high mobility group AT-hook 1	2.42696	3.73614	3.15091	4.43006	7.8348	20.52
NM_001289784	12955	Cryab	alpha-crystallin B chain	2.424	2.49408	1.93586	3.21326	2.80679	8.36023
NM_001145824	15259	Hipk3	homeodomain interacting protein kinase 3	2.42191	1.46359	0.958558	2.2347	0.937704	3.73237
NM_130891	74053	Grip1	glutamate receptor interacting protein 1	2.41984	0.206379	0.0325756	1.30749	0.021662	1.48833
NM_001199205	70834	Spag9	sperm associated antigen 9	2.40637	0.914406	0.478943	1.7458	0.390211	2.38315
NM_178141	218734	3830406C13Rik	RIKEN cDNA 3830406C13 gene	2.38011	1.02685	0.576855	1.82789	0.48446	2.5737
NM_001080748	14886	Gtf2i	general transcription factor II I	2.37183	0.249322	0.0480367	1.29404	0.032022	1.46316
NM_001080798	17355	Aff1	AF4/FMR2 family, member 1	2.37065	0.0418219	0.00140298	1.24669	0.000803	1.38374
NR_104381	269608	Plekhg5	pleckstrin homology domain containing, family G (with RhoGef domain) member 5	2.33859	1.62704	1.12581	2.35145	1.17843	4.1391
NM_180960	18111	Nnat	neuronatin	2.33506	0.152637	0.0187553	1.24221	0.011994	1.37552
NM_001289648	170461	Stard6	stAR-related lipid transfer protein 6	2.33225	0.0235091	0.00045221	1.22217	0.000298	1.34649
NM_011548	21423	Tcf3	transcription factor 3	2.33113	1.65063	1.14941	2.37044	1.21457	4.21423
NM_001253820	223693	Tmem184b	transmembrane protein 184b	2.32648	1.65157	1.15123	2.36938	1.21622	4.21012
NM_011754	22689	Zfp27	zinc finger protein 27	2.3201	0.00850915	5.963e-05	1.21425	4e-05	1.33122
NM_001294331	24086	Tlk2	serine/threonine-protein kinase tousled-like 2 isoform B	2.30344	0.905315	0.485245	1.68903	0.395799	2.24614
NM_001145902	228359	Arhgap1	Rho GTPase activating protein 1	2.30203	1.67638	1.17956	2.38247	1.26537	4.26859
NM_001286662	18607	Pdpk1	3-phosphoinositide dependent protein kinase 1	2.30146	2.31077	1.78644	2.98899	2.41342	6.98781
NM_029779	76872	Ccdc116	coiled-coil domain containing 116	2.27914	0.0992775	0.00823582	1.19673	0.00528	1.30147
NM_001276502	230895	Vps13d	vacuolar protein sorting 13 D (yeast)	2.27806	0.0775613	0.0050432	1.19285	0.002904	1.29527
NM_001290990	381983	Lmtk3	serine/threonine-protein kinase LMTK3 precursor	2.24848	1.33938	0.876876	2.04582	0.834833	3.1642
NM_177054	319996	Casc4	cancer susceptibility candidate 4	2.24535	0.262203	0.0562076	1.22315	0.03769	1.34822
NM_001252537	68379	Ciz1	CDKN1A interacting zinc finger protein 1	2.24335	0.425052	0.138531	1.30418	0.095252	1.48004
NM_001123367_dup2	100041639	Gm3448	predicted gene 3448	2.23304	0.204632	0.0350683	1.19408	0.023213	1.29669
NM_001168672	29870	Gtse1	G two S phase expressed protein 1	2.2318	1.55181	1.07724	2.23544	1.10503	3.73349
NM_001302954	21429	Ubtf	nucleolar transcription factor 1 isoform 2	2.2099	2.04925	1.55559	2.69958	1.92602	5.5567
NM_028126	72149	Strada	STE20-related kinase adaptor alpha	2.19806	0.859158	0.461889	1.59812	0.373974	2.04832
NM_011615	21945	Dedd	death effector domain-containing	2.19207	2.4407	1.93936	3.07165	2.81562	7.48127
NM_001130184	269424	Jade1	jade family PHD finger 1	2.19105	0.180599	0.0281232	1.15975	0.018462	1.24102
NM_021343	57815	Spata5	spermatogenesis associated 5	2.18083	2.22592	1.73344	2.85832	2.29457	6.29656
NM_001024910	103080	10-Sep	septin 10	2.17573	1.61272	1.14667	2.26817	1.21189	3.82493
NM_001252341	20979	Syt1	synaptotagmin I	2.17423	1.82411	1.34796	2.46846	1.53092	4.59109
NM_144545	78655	Eif3j1	eukaryotic translation initiation factor 3, subunit J1	2.17173	3.80802	3.28947	4.40832	8.72444	20.2247
NM_028476	73242	Atat1	alpha tubulin acetyltransferase 1	2.15826	1.92153	1.44513	2.55499	1.70569	4.94083
NM_133232	170768	Pfkfb3	6-phosphofructo-2-kinase/fructose-2,6-biphosphatase 3	2.15695	0.933687	0.531431	1.64042	0.440106	2.13627
NM_008036	14282	Fosb	FBJ osteosarcoma oncogene B	2.15673	4.08354	3.56658	4.67543	10.8187	24.4073
NM_001177670	229593	Golph3l	golgi phosphoprotein 3-like	2.15308	0.0469462	0.00198842	1.10839	0.001166	1.16595
NM_001166537	15361	Hmga1	high mobility group AT-hook 1	2.14941	0.672288	0.317882	1.42182	0.242966	1.67958
NM_001162538	52184	Odf2l	outer dense fiber of sperm tails 2-like	2.13874	0.61169	0.273134	1.3699	0.203731	1.58708
NM_001171001	74340	Ahcyl2	S-adenosylhomocysteine hydrolase-like 2	2.13511	1.6007	1.14448	2.23879	1.2073	3.74341
NM_001253869	235043	Tmem205	transmembrane protein 205	2.13384	0.00764011	5.338e-05	1.09351	3.6e-05	1.14491
NM_001163491	20351	Sema4a	sema domain, immunoglobulin domain (Ig), transmembrane domain (TM) and short cytoplasmic domain, (semaphorin) 4A	2.12622	0.00177346	2.89e-06	1.08829	2e-06	1.13993
NM_001177776	52906	Ahi1	Abelson helper integration site 1	2.12445	0.0290899	0.00077787	1.08787	0.000488	1.13884
NM_001033331	237436	Gas2l3	growth arrest-specific 2 like 3	2.1135	0.0536797	0.0026624	1.0823	0.001542	1.13113
NM_001278218	68897	Disp1	dispatched homolog 1 (Drosophila)	2.09996	0.711198	0.354887	1.42525	0.273089	1.68637
NM_011532	21380	Tbx1	T-box 1	2.09305	0.0431923	0.00174785	1.06735	0.001071	1.10985
NM_001130185	269424	Jade1	jade family PHD finger 1	2.08924	2.12446	1.65844	2.72142	2.14316	5.65419
NM_009384	21844	Tiam1	T cell lymphoma invasion and metastasis 1	2.08697	1.4087	0.974642	2.03605	0.962809	3.14026
NM_001285864	223828	Pphln1	periphilin 1	2.07608	0.022784	0.00049235	1.05435	0.00032	1.08967
NM_001163456	231430	Cox18	cytochrome c oxidase assembly protein 18	2.07536	0.789828	0.422645	1.47601	0.332386	1.78819
NM_001164243	212627	Prpsap2	phosphoribosyl pyrophosphate synthetase-associated protein 2	2.07042	0.0224001	0.00047769	1.0504	0.000312	1.08408
NM_029885	213054	Gabpb2	GA repeat binding protein, beta 2	2.07015	1.28215	0.860552	1.91028	0.818921	2.77663
NM_001115010	231506	Lin54	lin-54 homolog (C. elegans)	2.06397	0.642267	0.30538	1.3508	0.231758	1.56231
NM_001134791	100273	Osbpl9	oxysterol binding protein-like 9	2.06219	1.0571	0.656907	1.70108	0.568735	2.27441
NM_001301649	11993	Aup1	ancient ubiquitous protein 1 isoform 2	2.05136	0.998953	0.607113	1.64369	0.513996	2.14669
NM_177026	319880	Tmcc3	transmembrane and coiled coil domains 3	2.04597	0.0442044	0.00188854	1.03468	0.001119	1.05965
NM_001291035	23939	Mapk7	mitogen-activated protein kinase 7 isoform c	2.03673	1.42944	1.00562	2.03188	1.00373	3.12783
NM_029897	74741	C2cd5	C2 calcium-dependent domain containing 5	2.0284	1.71553	1.27961	2.29995	1.41264	3.93823
NR_037773	66664	Tmem41a	transmembrane protein 41a	2.02436	2.81157	2.34849	3.36596	4.06532	9.34795
NM_018812	229615	Pias3	protein inhibitor of activated STAT 3	2.02422	0.0828506	0.00670288	1.02407	0.004115	1.04528
NM_001160221	80913	Pum2	pumilio 2 (Drosophila)	2.02243	1.79463	1.35711	2.3732	1.54811	4.22441
NM_007905	13619	Phc1	polyhomeotic-like 1 (Drosophila)	2.01327	2.05371	1.61006	2.6196	2.02796	5.21676
NR_028448	170787	Hdac10	histone deacetylase 10	2.01282	0.00557357	3.078e-05	1.00925	2.1e-05	1.02564
NM_001177846	117149	Tirap	toll-interleukin 1 receptor (TIR) domain-containing adaptor protein	2.01253	0.0324221	0.00104073	1.01005	0.000612	1.02771
NM_001039376	83679	Pde4dip	phosphodiesterase 4D interacting protein (myomegalin)	2.00584	0.763121	0.411384	1.41559	0.32237	1.66969
NM_153584	235493	Fam214a	family with sequence similarity 214, member A	1.99445	0.0278452	0.00077787	0.996766	0.000488	1.00367
NM_001290466	319188	Hist1h2bp	histone H2B type 1-P isoform 2	1.98632	0.484848	0.197881	1.18798	0.142945	1.28915
NM_007992	14115	Fbln2	fibulin 2	1.98206	2.57458	2.12795	3.11495	3.34557	7.71816
NM_001163307	22658	Pcgf2	polycomb group ring finger 2	1.9766	0.00659477	4.424e-05	0.983068	3e-05	0.983771
NM_001303271	231801	Agfg2	arf-GAP domain and FG repeat-containing protein 2 isoform 4	1.97212	1.1531	0.762969	1.74272	0.689659	2.37629
NM_001003973	66315	Senp7	SUMO1/sentrin specific peptidase 7	1.96783	0.0362785	0.00134581	0.977949	0.000767	0.978808
NM_001163316	67604	Get4	golgi to ER traffic protein 4 homolog (S. cerevisiae)	1.96638	1.49696	1.08665	2.06219	1.1191	3.20879
NM_001204931	70335	Reep6	receptor accessory protein 6	1.96479	0.694489	0.361145	1.33552	0.278028	1.53934
NM_009058	19730	Ralgds	ral guanine nucleotide dissociation stimulator	1.96013	0.682587	0.352146	1.3231	0.270218	1.51625
NM_001282052	231580	Gak	cyclin G associated kinase	1.95019	1.46665	1.06196	2.02557	1.0842	3.10614
NM_001271603	12703	Socs1	suppressor of cytokine signaling 1	1.94787	0.00254433	6.73e-06	0.961901	5e-06	0.962243
NM_001285446	12396	Cbfa2t2	core-binding factor, runt domain, alpha subunit 2, translocated to, 2 (human)	1.94315	0.0264571	0.00072981	0.959124	0.000456	0.958129
NM_001290353	22696	Zfp37	zinc finger protein 37 isoform 4	1.93919	1.8111	1.39532	2.35078	1.61709	4.13798
NM_133836	16169	Il15ra	interleukin 15 receptor, alpha chain	1.93623	0.0145542	0.00022216	0.953474	0.000148	0.947421
NM_001253885	11785	Apbb1	amyloid beta (A4) precursor protein-binding, family B, member 1	1.92808	2.48901	2.06008	3.00724	3.13069	7.08996
NM_001289901	230162	Zfp189	zinc finger protein 189	1.92433	0.0258529	0.00070722	0.945067	0.000444	0.936469
NM_008450	16593	Klc1	kinesin light chain 1	1.91985	1.68221	1.27627	2.21726	1.40744	3.66954
NR_027395	105239	Rnf44	ring finger protein 44	1.91929	1.85553	1.44391	2.38448	1.7043	4.27569
NM_172618	224671	Btbd9	BTB (POZ) domain containing 9	1.91821	0.813173	0.469287	1.40905	0.380745	1.65357
NM_175201	73469	Rnf38	ring finger protein 38	1.91612	1.77874	1.37046	2.30865	1.57506	3.96804
NM_008028	14252	Flot2	flotillin 2	1.91243	1.34461	0.955923	1.89133	0.935894	2.73253
NM_001286714	22084	Tsc2	tuberous sclerosis 2	1.9115	0.955315	0.596153	1.53086	0.503175	1.90047
NM_001277100	27360	Add3	adducin 3 (gamma)	1.9063	1.27035	0.887525	1.8183	0.848329	2.55452
NM_001252506	20440	St6gal1	beta galactoside alpha 2,6 sialyltransferase 1	1.90068	0.0504121	0.00273487	0.929252	0.001587	0.91457
NM_001163305	19302	Pex2	peroxisomal biogenesis factor 2	1.89445	0.271827	0.0741889	0.995968	0.050779	1.003
NM_146118	227731	Slc25a25	solute carrier family 25 (mitochondrial carrier, phosphate carrier), member 25	1.89106	2.14515	1.73423	2.65343	2.29643	5.36318
NM_001025618	76025	Cant1	calcium activated nucleotidase 1	1.88232	0.85914	0.516519	1.42903	0.426476	1.69277
NM_001164052	18707	Pik3cd	phosphatidylinositol 3-kinase catalytic delta polypeptide	1.87831	0.0039123	1.683e-05	0.909453	1.2e-05	0.889213
NR_027510	66606	Lrrc57	leucine rich repeat containing 57	1.87793	0.731944	0.407041	1.31619	0.318653	1.50433
NM_001290794	54636	Wdr45	WD repeat domain phosphoinositide-interacting protein 4 isoform a	1.8775	0.0302772	0.00100757	0.909823	0.000592	0.88933
NR_045166	14421	B4galnt1	beta-1,4-N-acetyl-galactosaminyl transferase 1	1.87202	0.0152856	0.00025822	0.904851	0.000178	0.885295
NM_001037764	19377	Rai1	retinoic acid induced 1	1.87181	2.82935	2.41304	3.31747	4.27628	9.01049
NM_001253713	56758	Mbnl1	muscleblind-like 1 (Drosophila)	1.86617	0.12076	0.0159204	0.916001	0.01018	0.89751
NM_001163819	72775	Fance	Fanconi anemia, complementation group E	1.86412	1.05238	0.695011	1.5935	0.60552	2.03706
NM_001163512	71729	Rgs12	regulator of G-protein signaling 12	1.85606	0.0614807	0.00421647	0.896456	0.002428	0.874773
NM_130862	108100	Baiap2	brain-specific angiogenesis inhibitor 1-associated protein 2	1.85317	0.0219672	0.00054187	0.89054	0.000347	0.865291
NM_001081462	57080	Gtf2ird1	general transcription factor II I repeat domain-containing 1	1.85093	1.01601	0.664711	1.55296	0.57636	1.93991
NM_001164626	72355	Cdpf1	cysteine rich, DPF motif domain containing 1	1.8471	1.20748	0.843422	1.72868	0.795878	2.34343
NM_198090	229279	Hnrnpa3	heterogeneous nuclear ribonucleoprotein A3	1.84559	4.16665	3.74799	4.63207	12.4424	23.6866
NM_001039509	56695	Pnkd	paroxysmal nonkinesiogenic dyskinesia	1.84224	2.33559	1.93608	2.81754	2.80702	6.12135
NM_001079905	58887	Repin1	replication initiator 1	1.84065	0.0122765	0.00017119	0.880385	0.000117	0.851263
NM_001145877	229517	Slc25a44	solute carrier family 25, member 44	1.84057	1.14228	0.784046	1.66419	0.71634	2.19023
NM_001083807	72296	Rusc1	RUN and SH3 domain containing 1	1.82918	1.31293	0.94771	1.8189	0.92442	2.55571
NM_026139	67416	Armcx2	armadillo repeat containing, X-linked 2	1.82746	0.842954	0.513619	1.38346	0.422835	1.60682
NM_001252470	78070	Cpt1c	carnitine palmitoyltransferase 1c	1.81378	0.660263	0.358165	1.21717	0.275985	1.33887
NM_001122829	19704	Upf1	UPF1 regulator of nonsense transcripts homolog (yeast)	1.81102	1.22947	0.873569	1.73037	0.831097	2.34637
NM_001253831	235574	Atp2c1	ATPase, Ca++-sequestering	1.81035	1.11267	0.764066	1.62034	0.690835	2.09677
NM_001177756	170768	Pfkfb3	6-phosphofructo-2-kinase/fructose-2,6-biphosphatase 3	1.81	0.0292375	0.00099748	0.856991	0.000581	0.819952
NM_001255992	241950	Bbs12	Bardet-Biedl syndrome 12 (human)	1.80915	0.0776989	0.0070011	0.86231	0.004314	0.8282
NM_001286039	232943	Klc3	kinesin light chain 3	1.80532	0.0243005	0.00069232	0.852947	0.000432	0.814397
NM_001289516	26447	Poli	DNA polymerase iota isoform 4	1.79756	0.0516399	0.00314031	0.849177	0.001724	0.808745
NM_001294144	15258	Hipk2	homeodomain-interacting protein kinase 2 isoform 4	1.79591	0.0140305	0.00023298	0.844946	0.000157	0.804211
NM_001252560	17354	Mllt10	myeloid/lymphoid or mixed-lineage leukemia (trithorax homolog, Drosophila); translocated to, 10	1.79405	0.975813	0.641389	1.48461	0.550276	1.80502
NM_199238	214968	Sema6d	sema domain, transmembrane domain (TM), and cytoplasmic domain, (semaphorin) 6D	1.79259	1.37346	1.01552	1.85756	1.01553	2.64638
NM_207681	12125	Bcl2l11	BCL2-like 11 (apoptosis facilitator)	1.79218	0.00763501	6.925e-05	0.841781	4.7e-05	0.800402
NM_001039352	70769	Nolc1	nucleolar and coiled-body phosphoprotein 1	1.78959	2.46772	2.08336	2.92299	3.19822	6.61595
NM_001104646	105351	AW209491	expressed sequence AW209491	1.7868	1.61116	1.24598	2.08336	1.3685	3.27015
NM_001033257	215789	Phactr2	phosphatase and actin regulator 2	1.78669	0.241718	0.0647711	0.90206	0.043596	0.881857
NM_001291046	56409	Nudt3	diphosphoinositol polyphosphate phosphohydrolase 1 isoform 2	1.78434	1.50226	1.14156	1.97694	1.20304	2.96313
NR_045188	240690	St18	suppression of tumorigenicity 18	1.7824	0.737933	0.430651	1.26447	0.340664	1.41586
NM_001285991	72238	Tbc1d5	TBC1 domain family, member 5	1.77937	0.471369	0.212791	1.04416	0.155552	1.07455
NM_173401	230903	Fbxo44	F-box protein 44	1.77657	1.15229	0.810048	1.63914	0.750458	2.1334
NM_001110272	68644	Abhd14a	abhydrolase domain containing 14A	1.77502	0.00275073	9.14e-06	0.827845	7e-06	0.787063
NM_001040684	101502	Hsd3b7	hydroxy-delta-5-steroid dehydrogenase, 3 beta- and steroid delta-isomerase 7	1.77448	0.00722011	6.3e-05	0.827461	4.2e-05	0.786831
NM_001291111	14854	Gss	glutathione synthetase isoform b	1.77446	0.818666	0.503563	1.33094	0.412936	1.53116
NM_007921	13710	Elf3	E74-like factor 3	1.77141	0.00776513	7.309e-05	0.824972	5e-05	0.783489
NM_144938	50908	C1s	complement component 1, s subcomponent	1.76836	0.75828	0.451395	1.2738	0.361777	1.42942
NM_001164208	65963	Tmem176b	transmembrane protein 176B	1.7672	2.69532	2.3157	3.13717	3.9697	7.84622
NM_010234	14281	Fos	FBJ osteosarcoma oncogene	1.76644	5.56798	5.17266	5.99351	35.7342	61.4137
NM_001099792	328162	Trmt61a	tRNA methyltransferase 61A	1.76582	0.667553	0.373326	1.19367	0.288213	1.29615
NM_138670	246221	Mpst	mercaptopyruvate sulfurtransferase	1.75988	1.70595	1.34626	2.16174	1.52647	3.48636
NM_001037722	11490	Adam15	a disintegrin and metallopeptidase domain 15 (metargidin)	1.75855	1.56504	1.20995	2.02434	1.30667	3.10418
NM_133849	99296	Hrh3	histamine receptor H3	1.75691	0.0123496	0.00018754	0.813226	0.000126	0.765893
NM_001177656	14810	Grin1	glutamate receptor, ionotropic, NMDA1 (zeta 1)	1.75353	0.381271	0.151195	0.961459	0.106644	0.960965
NM_080788	140810	Ttbk2	tau tubulin kinase 2	1.75337	0.916947	0.597366	1.4075	0.504497	1.65203
NM_153389	231287	Atp10d	probable phospholipid-transporting ATPase VD precursor	1.7518	1.52301	1.17137	1.9802	1.25418	2.97292
NM_001290010	11423	Ache	acetylcholinesterase precursor	1.74706	2.14838	1.78329	2.58822	2.40303	5.08209
NM_018825	23921	Sh2b2	SH2B adaptor protein 2	1.74562	3.11639	2.74032	3.54406	5.60523	10.7399
NM_001293664	108058	Camk2d	calcium/calmodulin-dependent protein kinase type II subunit delta isoform 5	1.74458	0.444892	0.197796	1.00067	0.142925	1.01081
NM_001256117	77053	Sun1	Sad1 and UNC84 domain containing 1	1.74274	1.31521	0.974215	1.77557	0.962794	2.4521
NM_001302393	54397	Ppt2	lysosomal thioesterase PPT2 precursor	1.73706	1.98851	1.62969	2.42634	2.07955	4.43258
NM_001105196	209446	Tfe3	transcription factor E3	1.73613	0.834307	0.526412	1.32229	0.435458	1.51496
NM_021389	58194	Sh3kbp1	SH3-domain kinase binding protein 1	1.73193	2.3606	1.99743	2.78981	2.95981	5.97513
NR_104287	67399	Pdlim7	PDZ and LIM domain 7	1.72819	2.09437	1.7366	2.52586	2.30447	4.83158
NM_207653	12633	Cflar	CASP8 and FADD-like apoptosis regulator	1.71707	0.11212	0.0157976	0.795743	0.010023	0.745566
NM_173754	216835	Usp43	ubiquitin specific peptidase 43	1.71619	0.736685	0.44376	1.22297	0.352788	1.34787
NM_172783	110094	Phka2	phosphorylase kinase alpha 2	1.70815	0.796518	0.498998	1.27143	0.408226	1.42482
NM_001026214	12499	Entpd5	ectonucleoside triphosphate diphosphohydrolase 5	1.70715	1.29991	0.970156	1.74174	0.956821	2.37331
NM_001271531	72999	Insig2	insulin induced gene 2	1.70519	0.760267	0.467211	1.23714	0.379169	1.36801
NM_001291768	21781	Tfdp1	transcription factor Dp-1 isoform b	1.70311	2.55367	2.1983	2.96648	3.57423	6.86899
NM_001161370	268996	Ss18	synovial sarcoma translocation, Chromosome 18	1.70287	0.477106	0.228449	0.996416	0.167312	1.0031
NM_001290411	108841	Rdh13	retinol dehydrogenase 13 isoform 3	1.70115	0.811949	0.5146	1.28111	0.424485	1.44358
NM_199009	74349	Fam160a2	family with sequence similarity 160, member A2	1.69913	0.0455246	0.00270032	0.767499	0.001564	0.711103
NM_001291190	237860	Ssh2	protein phosphatase Slingshot homolog 2 isoform 2	1.69562	0.0066308	5.771e-05	0.761869	3.9e-05	0.704505
NM_183155	217827	Nrde2	nrde-2 necessary for RNA interference, domain containing	1.69344	1.64939	1.31262	2.07258	1.46764	3.24084
NM_001277805	19305	Pex5	peroxisomal biogenesis factor 5	1.69174	2.48368	2.13321	2.89172	3.36577	6.45119
NM_053078	27528	Nrep	neuronal regeneration related protein	1.68982	0.885335	0.58439	1.34126	0.491398	1.54766
NM_001166031	118451	Mrps2	mitochondrial ribosomal protein S2	1.68957	1.3889	1.06118	1.81784	1.08384	2.55129
NM_001113488	53860	09-Sep	septin 9	1.68871	4.08469	3.72418	4.4801	12.229	21.2152
NM_001177595	170756	Slc8b1	solute carrier family 8 (sodium/lithium/calcium exchanger), member B1	1.68818	1.85118	1.51159	2.26706	1.83343	3.81941
NM_001127355	13667	Eif2b4	eukaryotic translation initiation factor 2B, subunit 4 delta	1.68724	0.0276527	0.0010119	0.75568	0.000594	0.698319
NM_001252067	260302	Gga3	golgi associated, gamma adaptin ear containing, ARF binding protein 3	1.68685	0.819169	0.524663	1.27899	0.433277	1.43932
NM_178788	320685	Dctd	dCMP deaminase	1.68482	2.86205	2.51039	3.26298	4.62821	8.66985
NM_001253679	20540	Slc7a7	solute carrier family 7 (cationic amino acid transporter, y+ system), member 7	1.68241	0.131962	0.0225263	0.773055	0.014706	0.71796
NM_001290827	208922	Cpeb3	cytoplasmic polyadenylation element-binding protein 3 isoform a	1.67789	0.0281584	0.00106043	0.74771	0.000618	0.687308
NR_037865	77087	Ankrd11	ankyrin repeat domain 11	1.67603	2.84047	2.49227	3.23732	4.57273	8.51562
NM_011137	18986	Pou2f1	POU domain, class 2, transcription factor 1	1.67536	0.00467291	2.933e-05	0.744497	2e-05	0.684703
NM_001301306	15257	Hipk1	homeodomain-interacting protein kinase 1 isoform 2	1.67481	0.646909	0.374241	1.11824	0.288864	1.17952
NM_199241	214968	Sema6d	sema domain, transmembrane domain (TM), and cytoplasmic domain, (semaphorin) 6D	1.67366	1.54818	1.22063	1.96363	1.32249	2.9206
NR_037603	81601	Kat5	K(lysine) acetyltransferase 5	1.67085	0.655688	0.382731	1.12331	0.29595	1.18758
NM_001289569	231571	Rpap2	putative RNA polymerase II subunit B1 CTD phosphatase Rpap2 isoform D	1.66941	0.0147292	0.00029332	0.739634	0.000195	0.6795
NM_001164677	18571	Pdcd6ip	programmed cell death 6 interacting protein	1.66849	0.818015	0.528229	1.26678	0.436843	1.419
NM_009056	19725	Rfx2	regulatory factor X, 2 (influences HLA class II expression)	1.66838	0.0112919	0.00017263	0.738618	0.000118	0.679195
NM_019994	56784	Ralgapa1	Ral GTPase activating protein, alpha subunit 1	1.66806	0.791845	0.504552	1.24272	0.414278	1.376
NM_001301232	11891	Rab27a	ras-related protein Rab-27A	1.6599	0.497827	0.252073	0.983173	0.185611	0.983798
NM_001256108	76580	Mib2	mindbomb homolog 2 (Drosophila)	1.65801	1.47376	1.1535	1.88295	1.22095	2.70647
NM_001277860	68642	Tmem216	transmembrane protein 216	1.65683	0.978122	0.679518	1.40794	0.59141	1.65232
NM_178055	56812	Dnajb2	DnaJ (Hsp40) homolog, subfamily B, member 2	1.65648	0.0309352	0.00131195	0.729436	0.000764	0.670413
NM_001110497	211499	Tmem87a	transmembrane protein 87A	1.65632	0.880033	0.588347	1.31633	0.494533	1.50446
NM_001205314	20846	Stat1	signal transducer and activator of transcription 1	1.65495	0.57753	0.318952	1.04574	0.243445	1.07695
NM_001146292	108013	Celf4	CUGBP, Elav-like family member 4	1.65485	0.2683	0.0883222	0.815024	0.059935	0.76915
NM_026355	67456	Ergic2	ERGIC and golgi 2	1.65367	0.917882	0.624158	1.34983	0.529504	1.56042
NM_010413	15185	Hdac6	histone deacetylase 6	1.65179	1.40965	1.09338	1.8174	1.12975	2.55074
NM_001048177	16452	Jak2	Janus kinase 2	1.65083	0.0280009	0.00108253	0.724277	0.000632	0.664368
NM_001126338	26434	Prnd	prion protein dublet	1.65041	0.0107274	0.00015917	0.722987	0.000112	0.663345
NM_144855	12411	Cbs	cystathionine beta-synthase	1.64969	0.952015	0.657098	1.3793	0.569016	1.60064
NR_106169	102465886	Mir8094	.	1.64794	5.4163	5.06794	5.78861	33.1917	53.1883
NM_001033597	216739	Acsl6	acyl-CoA synthetase long-chain family member 6	1.64546	0.701371	0.428775	1.14727	0.338741	1.22306
NM_001164800	72055	Slc38a10	solute carrier family 38, member 10	1.64434	1.81459	1.49096	2.20847	1.78862	3.63965
NM_027678	226409	Zranb3	zinc finger, RAN-binding domain containing 3	1.64113	0.865313	0.578851	1.29354	0.48708	1.46274
NM_146194	233489	Picalm	phosphatidylinositol binding clathrin assembly protein	1.64098	1.1259	0.823951	1.53851	0.767195	1.91333
NM_001277293	74053	Grip1	glutamate receptor interacting protein 1	1.63987	1.58983	1.27258	1.98617	1.40244	2.99045
NM_007913	13653	Egr1	early growth response 1	1.63964	6.38363	6.0369	6.75028	66.1834	100.652
NM_001085453	12388	Ctnnd1	catenin (cadherin associated protein), delta 1	1.63717	0.361408	0.151418	0.862619	0.107023	0.828336
NM_173750	212772	Arl14ep	ADP-ribosylation factor-like 14 effector protein	1.63675	0.0169188	0.00040246	0.711237	0.000269	0.651956
NM_001291013	53885	Nphp1	nephrocystin-1 isoform c	1.63673	0.471157	0.234765	0.945577	0.172503	0.93709
NM_001205392	77040	Atg16l1	autophagy related 16-like 1 (S. cerevisiae)	1.63374	2.46745	2.13864	2.84682	3.38294	6.25941
NM_026102	208846	Daam1	dishevelled associated activator of morphogenesis 1	1.63274	1.72686	1.40905	2.11635	1.64358	3.36342
NM_198420	223666	Arhgap39	Rho GTPase activating protein 39	1.63222	0.983009	0.691193	1.39803	0.60257	1.63792
NM_001252567	233878	Sez6l2	seizure related 6 homolog like 2	1.63054	3.25028	2.91668	3.62203	6.53339	11.3414
NM_001160251	226442	Zfp281	zinc finger protein 281	1.62606	2.05925	1.73821	2.43959	2.30577	4.47492
NM_013613	18227	Nr4a2	nuclear receptor subfamily 4, group A, member 2	1.62498	0.948173	0.660569	1.361	0.572926	1.57497
NM_029371	72459	Htatsf1	HIV TAT specific factor 1	1.62437	2.12283	1.80154	2.50142	2.45068	4.73022
NM_009097	20111	Rps6ka1	ribosomal protein S6 kinase polypeptide 1	1.62282	3.14899	2.81904	3.51755	5.98272	10.5225
NR_074087	14797	Aes	amino-terminal enhancer of split	1.62124	0.830596	0.552216	1.24931	0.460327	1.38878
NM_001302207	14248	Flii	protein flightless-1 homolog isoform 2	1.62062	2.64184	2.31642	3.01297	3.97174	7.12874
NM_001293647	18717	Pip5k1c	phosphatidylinositol 4-phosphate 5-kinase type-1 gamma isoform 4	1.61976	0.0113214	0.00018417	0.69596	0.000125	0.630929
NM_001122766	64383	Sirt2	sirtuin 2	1.61783	0.550027	0.303323	0.997386	0.229905	1.00432
NM_001025428	70834	Spag9	sperm associated antigen 9	1.61726	1.80158	1.48788	2.18143	1.78363	3.55432
NM_001290675	20274	Scn9a	sodium channel protein type 9 subunit alpha isoform b	1.61574	0.0059685	5.146e-05	0.692245	3.5e-05	0.625586
NM_001278271	100169864	Ubl4a	Slc10a3-Ubl4 readthrough	1.6118	0.0106281	0.00016398	0.688839	0.000113	0.621844
NM_001172126	207181	Rbms3	RNA binding motif, single stranded interacting protein	1.60892	0.0132131	0.00025437	0.68635	0.000175	0.619939
NM_001289877	18628	Per3	period circadian protein homolog 3 isoform 1	1.60842	0.0356923	0.00185301	0.687499	0.001111	0.620743
NM_133957	54446	Nfat5	nuclear factor of activated T cells 5	1.60772	2.55871	2.23902	2.92404	3.71141	6.62079
NM_007744	12846	Comt	catechol-O-methyltransferase	1.607	1.69712	1.38909	2.07345	1.60627	3.24256
NM_001301859	22200	Uba3	NEDD8-activating enzyme E1 catalytic subunit isoform 5	1.60583	2.77083	2.45015	3.13347	4.42146	7.82521
NM_001199020	52477	Angel2	angel homolog 2 (Drosophila)	1.60446	2.04919	1.73633	2.41842	2.30382	4.40036
NM_001285455	17762	Mapt	microtubule-associated protein tau	1.60424	3.36431	3.04059	3.72249	7.19846	12.2291
NM_013634	19014	Med1	mediator complex subunit 1	1.60178	1.60958	1.30523	1.9849	1.45762	2.98352
NM_001291119	216860	Neurl4	neuralized-like protein 4 isoform 3	1.60123	1.91548	1.60576	2.28494	2.02164	3.88879
NM_001172206	214855	Arid5a	AT rich interactive domain 5A (MRF1-like)	1.59961	0.0084005	0.00010411	0.677825	7.1e-05	0.609948
NR_045042	67194	2700038G22Rik	RIKEN cDNA 2700038G22 gene	1.5995	0.0263232	0.00102103	0.67864	0.0006	0.610731
NR_040679	69571	2310034O05Rik	RIKEN cDNA 2310034O05 gene	1.59894	0.511476	0.274818	0.951932	0.204467	0.945366
NM_153141	59035	Carm1	coactivator-associated arginine methyltransferase 1	1.59862	0.560187	0.316058	0.992885	0.241308	0.997308
NM_008851	18739	Pitpnm1	phosphatidylinositol transfer protein, membrane-associated 1	1.59695	0.767929	0.501225	1.17655	0.410774	1.26525
NM_001130151	16801	Arhgef1	Rho guanine nucleotide exchange factor (GEF) 1	1.59474	1.05455	0.770327	1.44364	0.700115	1.72067
NM_030706	80890	Trim2	tripartite motif-containing 2	1.59378	2.37078	2.05828	2.73073	3.12548	5.70446
NM_010283	14594	Ggta1	glycoprotein galactosyltransferase alpha 1, 3	1.59242	0.0312368	0.00145053	0.672675	0.00082	0.601376
NM_007530	12033	Bcap29	B cell receptor associated protein 29	1.59098	2.93223	2.61634	3.28626	5.08293	8.8134
NM_001163302	19302	Pex2	peroxisomal biogenesis factor 2	1.5904	1.0921	0.807542	1.47693	0.747345	1.78989
NM_001166431	98758	Hnrnpf	heterogeneous nuclear ribonucleoprotein F	1.58981	1.63485	1.33427	2.00313	1.50156	3.04208
NM_001167949	381290	Atp2b4	ATPase, Ca++ transporting, plasma membrane 4	1.58903	0.594106	0.347519	1.01566	0.267237	1.03421
NM_175025	235574	Atp2c1	ATPase, Ca++-sequestering	1.58753	2.10683	1.79966	2.46643	2.44654	4.58139
NM_001205070	66124	Josd2	Josephin domain containing 2	1.58694	1.04141	0.760266	1.42652	0.685297	1.68732
NM_001290398	108062	Cstf2	cleavage stimulation factor subunit 2 isoform 2	1.58692	2.78362	2.47037	3.1366	4.49946	7.84206
NM_001286651	65963	Tmem176b	transmembrane protein 176B	1.58648	2.94686	2.63269	3.29852	5.14201	8.89215
NM_001163549	18810	Plec	plectin	1.58597	0.0474225	0.00336295	0.668725	0.001934	0.594787
NM_001005867	52915	Zmiz2	zinc finger, MIZ-type containing 2	1.58527	2.94598	2.63231	3.29704	5.13909	8.88221
NR_045298	100502745	2900009J06Rik	RIKEN cDNA 2900009J06 gene	1.58471	0.35336	0.152824	0.817042	0.108092	0.772332
NM_001159641	75812	Tasp1	taspase, threonine aspartase 1	1.58386	0.000977429	1.44e-06	0.663449	1e-06	0.588662
NM_198326	386649	Nsfl1c	NSFL1 (p97) cofactor (p47)	1.58347	1.33227	1.04136	1.70446	1.05677	2.28391
NM_009343	21652	Phf1	PHD finger protein 1	1.58313	2.16768	1.86148	2.52426	2.60182	4.82511
NM_001177813	226178	Wbp1l	WW domain binding protein 1 like	1.58263	0.0346644	0.00180931	0.664131	0.001092	0.589299
NM_001252584	228880	Zmynd8	zinc finger, MYND-type containing 8	1.58203	1.49215	1.19751	1.85929	1.28775	2.65098
NR_104380	269514	Fbxl4	F-box and leucine-rich repeat protein 4	1.58194	0.0116647	0.00020557	0.661896	0.000137	0.586754
NM_001205108	668976	Ssxb6	synovial sarcoma, X member B, breakpoint 6	1.58055	0.322715	0.131507	0.791938	0.090407	0.740483
NM_023449	65962	Slc9a3r2	solute carrier family 9 (sodium/hydrogen exchanger), member 3 regulator 2	1.57948	0.0160308	0.00038947	0.65984	0.000262	0.584425
NM_001104557	66213	Med7	mediator complex subunit 7	1.57903	0.756154	0.495315	1.15435	0.405472	1.23393
NM_001145954	210126	Lpp	LIM domain containing preferred translocation partner in lipoma	1.57735	1.16487	0.881619	1.53912	0.841345	1.91453
NM_198311	76260	Ttc8	tetratricopeptide repeat domain 8	1.57607	0.336961	0.142191	0.798523	0.098127	0.748065
NM_001042558	11783	Apaf1	apoptotic peptidase activating factor 1	1.57498	1.19322	0.909725	1.56506	0.877668	1.97134
NM_001178049	17342	Mitf	microphthalmia-associated transcription factor	1.57374	0.983172	0.709057	1.36326	0.62201	1.57778
NM_001256131	93790	Nipa2	non imprinted in Prader-Willi/Angelman syndrome 2 homolog (human)	1.5732	0.823184	0.558849	1.21255	0.465416	1.32739
NM_001160379	212943	Fam46a	family with sequence similarity 46, member A	1.573	2.87759	2.56933	3.22284	4.88297	8.42533
NM_011065	18626	Per1	period circadian clock 1	1.57162	2.97381	2.66552	3.31777	5.27735	9.01254
NM_146024	71452	Ankrd40	ankyrin repeat domain 40	1.56977	1.25671	0.97285	1.6234	0.961504	2.10045
NM_001198787	11302	Aatk	apoptosis-associated tyrosine kinase	1.56902	1.86231	1.56551	2.21537	1.94224	3.66412
NM_172500	212073	Syne3	spectrin repeat containing, nuclear envelope family member 3	1.56872	0.652462	0.404041	1.05362	0.315863	1.08889
NM_001282118	76784	Mtif2	mitochondrial translational initiation factor 2	1.56862	0.00858626	0.00011349	0.649607	7.7e-05	0.571246
NM_001252654	16498	Kcnab2	potassium voltage-gated channel, shaker-related subfamily, beta member 2	1.56524	0.754386	0.497509	1.1439	0.406824	1.21654
NM_173350	100273	Osbpl9	oxysterol binding protein-like 9	1.56524	1.69449	1.40185	2.04823	1.6278	3.17068
NM_001284521	207214	Larp4	La ribonucleoprotein domain family, member 4	1.56451	0.0216163	0.00072284	0.646429	0.000454	0.568437
NM_001159942	213783	Plekhg1	pleckstrin homology domain containing, family G (with RhoGef domain) member 1	1.56313	0.735387	0.480662	1.1251	0.391873	1.19139
NM_008659	17913	Myo1c	myosin IC	1.56229	2.6093	2.30724	2.9509	3.93478	6.77049
NM_001166542	15361	Hmga1	high mobility group AT-hook 1	1.56125	0.790243	0.531732	1.17443	0.440198	1.26252
NM_001290441	232878	Zscan22	zinc finger and SCAN domain-containing protein 22 isoform c	1.56067	0.608201	0.36667	1.00883	0.282256	1.02538
NM_001166592	276770	Eif5a	eukaryotic translation initiation factor 5A	1.55931	1.38345	1.09963	1.74053	1.13807	2.3697
NM_198164	78334	Cdk19	cyclin-dependent kinase 19	1.55876	0.0377569	0.00221841	0.642615	0.001301	0.565767
NM_027619	67120	Ttc14	tetratricopeptide repeat domain 14	1.55708	1.28131	1.00111	1.63995	0.998432	2.13489
NR_027785	50776	Polg2	polymerase (DNA directed), gamma 2, accessory subunit	1.55658	0.00554093	4.809e-05	0.638427	3.3e-05	0.561702
NM_001252327	103135	Pan2	PAN2 polyA specific ribonuclease subunit homolog (S. cerevisiae)	1.55612	0.0244099	0.00093262	0.63889	0.000557	0.56205
NM_001037957	13549	Dyrk1b	dual-specificity tyrosine-(Y)-phosphorylation regulated kinase 1b	1.55602	2.19328	1.89742	2.53528	2.70239	4.87617
NM_001286362	66855	Tcf25	transcription factor 25 (basic helix-loop-helix)	1.55464	1.19858	0.921832	1.55841	0.894602	1.95357
NM_001302384	71779	08-Mar	E3 ubiquitin-protein ligase MARCH8 isoform 1	1.55355	3.02397	2.72283	3.35841	5.5418	9.28966
NM_001033254	214230	Pak6	p21 protein (Cdc42/Rac)-activated kinase 6	1.55044	2.08189	1.78944	2.42212	2.42025	4.41819
NM_001166437	209815	Tbc1d25	TBC1 domain family, member 25	1.54959	1.78425	1.49607	2.12795	1.79832	3.39623
NM_001001882	269400	Rtel1	regulator of telomere elongation helicase 1	1.54957	1.39777	1.1171	1.74897	1.1625	2.391
NM_010206	14182	Fgfr1	fibroblast growth factor receptor 1	1.54895	2.70654	2.40924	3.04052	4.25917	7.28739
NM_001190786	234733	Ddx19b	DEAD (Asp-Glu-Ala-Asp) box polypeptide 19b	1.54882	0.00730955	8.464e-05	0.631257	5.9e-05	0.554046
NM_001294281	67736	Ccdc130	coiled-coil domain-containing protein 130 isoform 2	1.54872	2.10301	1.81101	2.44209	2.46939	4.48676
NM_177311	321007	Serac1	serine active site containing 1	1.54634	0.594165	0.357805	0.986662	0.275715	0.9888
NM_001164074	21815	Tgif1	TGFB-induced factor homeobox 1	1.5459	2.32887	2.03575	2.6642	3.0593	5.40846
NM_001122959	19366	Rad54l	RAD54 like (S. cerevisiae)	1.54435	0.0230748	0.00084804	0.627853	0.000507	0.551332
NM_001290993	22785	Slc30a4	zinc transporter 4 isoform b	1.54334	1.92415	1.63642	2.26248	2.0957	3.8073
NM_001198912	16800	Arhgef2	rho/rac guanine nucleotide exchange factor (GEF) 2	1.54302	3.25203	2.95417	3.57993	6.71667	11.0229
NM_001110212	227331	Gigyf2	GRB10 interacting GYF protein 2	1.54296	2.37449	2.08216	2.70786	3.19169	5.59139
NM_001141981	71684	Rbm43	RNA binding motif protein 43	1.54126	1.2766	1.00213	1.62625	1.00019	2.10433
NM_001291213	360013	Myo18a	unconventional myosin-XVIIIa isoform 1	1.5411	0.943619	0.681876	1.30583	0.593224	1.48456
NM_029349	227446	2310035C23Rik	RIKEN cDNA 2310035C23 gene	1.53958	1.36616	1.0899	1.71243	1.12501	2.30289
NM_001252467	71810	Ranbp3	RAN binding protein 3	1.53952	2.35492	2.06416	2.68664	3.13952	5.50587
NM_009122	20230	Satb1	special AT-rich sequence binding protein 1	1.53796	0.00891353	0.00012791	0.621148	8.7e-05	0.545446
NM_001111076	319535	Zfp182	zinc finger protein 182	1.53788	0.0585405	0.00547081	0.626413	0.003193	0.549987
NM_001159603	80912	Pum1	pumilio 1 (Drosophila)	1.53641	2.58239	2.29113	2.91069	3.8859	6.54906
NM_021527	59030	Mkks	McKusick-Kaufman syndrome	1.53568	0.972933	0.711516	1.3304	0.624219	1.52991
NM_011256	19679	Pitpnm2	phosphatidylinositol transfer protein, membrane-associated 2	1.53486	1.50997	1.23221	1.85032	1.34345	2.62501
NM_198301	223433	Fam105a	family with sequence similarity 105, member A	1.53369	0.0110175	0.00019667	0.6172	0.00013	0.541858
NM_001291857	11568	Aebp1	adipocyte enhancer-binding protein 1 isoform 1 precursor	1.53325	4.36334	4.06592	4.68252	15.7291	24.5226
NM_001045553	234362	Zfp868	zinc finger protein 868	1.53267	0.782975	0.533362	1.14941	0.441798	1.22734
NM_001282076	54006	Deaf1	deformed epidermal autoregulatory factor 1 (Drosophila)	1.52921	0.00271402	1.202e-05	0.612803	9e-06	0.536967
NM_001077694	26903	Dysf	dysferlin	1.52896	1.83074	1.54991	2.16246	1.9142	3.48858
NM_001284249	15184	Hdac5	histone deacetylase 5	1.52785	1.99577	1.7133	2.3248	2.25166	4.03766
NM_021470	56874	Rnf32	ring finger protein 32	1.52722	0.0423894	0.00292729	0.613832	0.001676	0.537921
NM_001168501	22715	Zfp57	zinc finger protein 57	1.52397	0.0268519	0.00118391	0.609019	0.000717	0.533959
NM_001256104	214601	Slc10a3	solute carrier family 10 (sodium/bile acid cotransporter family), member 3	1.52203	1.18383	0.918995	1.52499	0.889839	1.88372
NM_001177606	104457	0610010K14Rik	RIKEN cDNA 0610010K14 gene	1.52149	2.39217	2.1085	2.71399	3.27696	5.61928
NM_001293797	234371	Tmem161a	transmembrane protein 161A isoform 2 precursor	1.52038	1.01122	0.753202	1.35764	0.677687	1.57147
NM_001025310	50935	St6galnac6	ST6 (alpha-N-acetyl-neuraminyl-2,3-beta-galactosyl-1, 3)-N-acetylgalactosaminide alpha-2,6-sialyltransferase 6	1.52037	2.86971	2.58336	3.18779	4.94326	8.18232
NM_009881	12593	Cdyl	chromodomain protein, Y chromosome-like	1.51922	0.634502	0.400899	1.00423	0.312993	1.01766
NM_001195497	70762	Dclk2	doublecortin-like kinase 2	1.51745	2.51762	2.2347	2.83636	3.69278	6.20904
NM_028475	74383	Ubap2l	ubiquitin associated protein 2-like	1.51693	2.60494	2.32165	2.9228	3.98301	6.61462
NM_001284359	17168	Nprl3	nitrogen permease regulator-like 3	1.5163	1.47406	1.20405	1.80461	1.29728	2.51664
NM_001253718	74244	Atg7	autophagy related 7	1.51469	0.230118	0.0781944	0.677213	0.053657	0.609522
NM_009514	22364	Vpreb3	pre-B lymphocyte gene 3	1.51443	1.43983	1.17124	1.77002	1.25365	2.43905
NM_001029850	14924	Magi1	membrane associated guanylate kinase, WW and PDZ domain containing 1	1.51364	2.11516	1.83718	2.4352	2.54223	4.46807
NM_001142581	104799	Vipas39	VPS33B interacting protein, apical-basolateral polarity regulator, spe-39 homolog	1.51364	0.0252048	0.00106043	0.599081	0.000618	0.522754
NM_001302468	20318	Sdf4	45 kDa calcium-binding protein isoform 1 precursor	1.51305	1.54808	1.27791	1.87536	1.40927	2.68945
NM_001163017	245607	Gprasp2	G protein-coupled receptor associated sorting protein 2	1.51274	0.00613394	6.3e-05	0.597225	4.2e-05	0.521302
NM_009792	12322	Camk2a	calcium/calmodulin-dependent protein kinase II alpha	1.51218	2.2434	1.96483	2.56146	2.88098	4.96431
NM_001302803	17248	Mdm4	protein Mdm4 isoform 2	1.51203	1.6533	1.38175	1.97823	1.59464	2.96707
NM_001252547	27387	Sh2d3c	SH2 domain containing 3C	1.51113	3.35313	3.06851	3.66414	7.34368	11.7398
NM_001080388	13728	Mark2	MAP/microtubule affinity-regulating kinase 2	1.51091	2.20644	1.92873	2.52415	2.79175	4.8241
NM_001252585	228880	Zmynd8	zinc finger, MYND-type containing 8	1.51074	2.52871	2.24853	2.84379	3.74337	6.24572
NM_178663	209645	Bend7	BEN domain containing 7	1.51015	0.647151	0.414849	1.00954	0.324996	1.02659
NM_001285989	217232	Cdc27	cell division cycle 27	1.51004	2.48257	2.20302	2.7976	3.59063	6.01242
NM_001289576	64930	Tsc1	hamartin isoform 3	1.50946	1.91678	1.64264	2.23667	2.10656	3.73606
NM_001163643	26404	Map3k12	mitogen-activated protein kinase kinase kinase 12	1.50942	3.87992	3.59427	4.18827	11.068	17.2686
NM_001177968	225010	Lclat1	lysocardiolipin acyltransferase 1	1.50907	0.0114864	0.00022216	0.593883	0.000148	0.518101
NM_001001295	213550	Dis3l	DIS3 mitotic control homolog (S. cerevisiae)-like	1.50811	2.87599	2.59485	3.18759	4.99833	8.18169
NM_011486	20848	Stat3	signal transducer and activator of transcription 3	1.50689	1.50016	1.23326	1.82483	1.34429	2.56615
NM_007880	13496	Arid3a	AT rich interactive domain 3A (BRIGHT-like)	1.50627	1.81931	1.54766	2.13864	1.90857	3.42028
NM_020256	56805	Zbtb33	zinc finger and BTB domain containing 33	1.50595	1.06012	0.805157	1.39583	0.744546	1.63176
NM_001166033	269252	Gtf3c4	general transcription factor IIIC, polypeptide 4	1.50573	0.543039	0.322873	0.913336	0.246409	0.893014
NM_028181	72278	Ccpg1	cell cycle progression 1	1.5056	2.06793	1.79372	2.38405	2.42983	4.27457
NM_001302333	12794	Cnih2	protein cornichon homolog 2 isoform 2	1.50437	0.00542829	5.001e-05	0.589209	3.4e-05	0.513925
NM_001159605	80912	Pum1	pumilio 1 (Drosophila)	1.50337	1.57185	1.30503	1.89323	1.45756	2.73501
NM_001145820	14571	Gpd2	glycerol phosphate dehydrogenase 2, mitochondrial	1.50331	1.36558	1.10281	1.69096	1.14338	2.25079
NM_172962	12305	Ddr1	discoidin domain receptor family, member 1	1.50281	1.61553	1.34821	1.93586	1.53123	2.84827
NM_008686	18023	Nfe2l1	nuclear factor, erythroid derived 2,-like 1	1.50211	4.39	4.1063	4.69329	16.1381	24.6928
NM_026770	68567	Cgref1	cell growth regulator with EF hand domain 1	1.50185	1.08017	0.825927	1.41267	0.76926	1.66261
NM_175170	71592	Pogk	pogo transposable element with KRAB domain	1.50093	2.06542	1.79316	2.37902	2.4279	4.24858
NM_020517	57275	Lenep	lens epithelial protein	1.50008	1.91661	1.64629	2.23133	2.11224	3.72008
NM_030255	80287	Apobec3	apolipoprotein B mRNA editing enzyme, catalytic polypeptide 3	-1.50059	0.318401	0.725309	0.139774	0.642313	0.106504
NR_029418	72745	Tmem161b	transmembrane protein 161B	-1.50075	2.54197	2.85162	2.26594	6.17335	3.81755
NM_001205071	66124	Josd2	Josephin domain containing 2	-1.501	3.67818	3.98279	3.39686	14.8078	9.57894
NM_009560	22718	Zfp60	zinc finger protein 60	-1.5013	0.307344	0.717805	0.131596	0.634062	0.101318
NM_007792	13008	Csrp2	cysteine and glycine-rich protein 2	-1.50154	4.69044	4.99281	4.40637	31.2905	20.2109
NM_001289607	78656	Brd8	bromodomain-containing protein 8 isoform 3	-1.50179	1.33447	1.65968	1.07299	2.14537	1.11679
NM_001291025	14755	Pigq	phosphatidylinositol N-acetylglucosaminyltransferase subunit Q isoform 1	-1.50185	0.367346	0.763484	0.176746	0.690395	0.133977
NM_174987	67892	Coa6	cytochrome c oxidase assembly factor 6	-1.50195	3.9798	4.28402	3.69718	18.502	12.0263
NM_178597	12325	Camk2g	calcium/calmodulin-dependent protein kinase II gamma	-1.50295	0.00463524	0.587838	3.655e-05	0.494263	2.4e-05
NM_001159616	56176	Pigp	phosphatidylinositol glycan anchor biosynthesis, class P	-1.50506	1.94666	2.26378	1.67396	3.79747	2.21143
NM_001146308	13169	Dbnl	drebrin-like	-1.50511	1.6068	1.92858	1.33871	2.79143	1.5433
NM_001252550	217370	BC017643	cDNA sequence BC017643	-1.50564	0.385073	0.780387	0.19001	0.712387	0.144538
NM_001252522	233489	Picalm	phosphatidylinositol binding clathrin assembly protein	-1.50627	0.104655	0.608968	0.0179855	0.516361	0.014615
NM_023136	21915	Dtymk	deoxythymidylate kinase	-1.50716	4.59859	4.90402	4.31219	29.2239	18.8327
NM_001165997	76857	Spopl	speckle-type POZ protein-like	-1.50813	0.110424	0.612666	0.0199023	0.519967	0.015718
NM_026827	68742	Tmem219	transmembrane protein 219	-1.50823	2.84457	3.1564	2.56354	7.86431	4.97223
NM_001038703	80290	Gpr146	G protein-coupled receptor 146	-1.50852	0.0094496	0.593282	0.00015051	0.500684	0.000107
NM_001252543	27054	Sec23b	SEC23B (S. cerevisiae)	-1.50857	0.725397	1.08028	0.487097	1.10929	0.409711
NM_001286200	21750	Terf2	telomeric repeat binding factor 2	-1.50982	0.352045	0.757904	0.163524	0.682474	0.124459
NM_177762	269774	Aak1	AP2 associated kinase 1	-1.51033	0.667605	1.0283	0.433432	1.03877	0.357774
NM_001109747	66311	Cenpw	centromere protein W	-1.51277	2.96915	3.28272	2.68553	8.66597	5.49827
NM_001281871	67683	Pbdc1	polysaccharide biosynthesis domain containing 1	-1.51293	3.23095	3.5434	2.94606	10.6395	6.75173
NM_001252443	21787	Tfg	Trk-fused gene	-1.51304	0.00321591	0.597464	1.731e-05	0.504553	1.1e-05
NM_001048008	67269	Agtpbp1	ATP/GTP binding protein 1	-1.51306	0.217098	0.668023	0.0705539	0.580608	0.053071
NR_028146	69106	Stoml1	stomatin-like 1	-1.51324	1.40347	1.73375	1.1361	2.29498	1.20564
NM_026916	69034	Nupr1l	nuclear protein transcriptional regulator 1 like	-1.51348	0.81848	1.1703	0.572427	1.25235	0.497605
NM_001098271	66058	Tmem176a	transmembrane protein 176A	-1.51378	0.428094	0.821295	0.223141	0.764622	0.171847
NM_023266	104348	Zfp120	zinc finger protein 120	-1.5141	0.950656	1.29587	0.697407	1.43987	0.634556
NM_001291783	26400	Map2k7	dual specificity mitogen-activated protein kinase kinase 7 isoform 6	-1.51425	0.0114337	0.598823	0.00021831	0.506953	0.000162
NM_001285827	70225	Ppil3	peptidylprolyl isomerase (cyclophilin)-like 3	-1.51471	2.75032	3.0661	2.46707	7.32281	4.58176
NM_178212	319192	Hist2h2aa2	histone cluster 2, H2aa2	-1.51502	1.01203	1.35514	0.755797	1.54372	0.698347
NM_207669	14391	Gabpb1	GA repeat binding protein, beta 1	-1.51544	0.0187884	0.600326	0.00058802	0.508284	0.000505
NM_001159606	80912	Pum1	pumilio 1 (Drosophila)	-1.5155	2.0754	2.39685	1.79706	4.2152	2.50056
NM_001276406	19069	Nup88	nucleoporin 88	-1.51652	2.91842	3.23422	2.63345	8.31618	5.27462
NM_001286727	22670	Trim26	tripartite motif-containing 26	-1.51717	2.24163	2.5624	1.96102	4.86013	2.91295
NM_029797	76915	Mnd1	meiotic nuclear divisions 1 homolog (S. cerevisiae)	-1.51818	2.82838	3.14554	2.5432	7.79622	4.90652
NR_104069	22323	Vasp	vasodilator-stimulated phosphoprotein	-1.51992	3.94358	4.25712	3.65313	18.0914	11.625
NM_001291238	13047	Cux1	protein CASP isoform e	-1.52144	1.97909	2.30483	1.69939	3.92624	2.27131
NM_001289650	170461	Stard6	stAR-related lipid transfer protein 6	-1.52152	0.28772	0.720425	0.114908	0.637353	0.088118
NM_025363	66117	1110001J03Rik	RIKEN cDNA 1110001J03 gene	-1.52168	4.2773	4.59084	3.98517	23.3155	14.8568
NM_001289541	20399	Sh2b1	SH2B adapter protein 1 isoform 3	-1.52237	1.0725	1.41768	0.811365	1.65712	0.76301
NM_152816	74006	Dnm1l	dynamin 1-like	-1.52374	2.83513	3.15517	2.54756	7.85994	4.92209
NM_026612	68198	Ndufb2	NADH dehydrogenase (ubiquinone) 1 beta subcomplex, 2	-1.52414	6.21989	6.53131	5.92331	94.6385	58.5369
NM_026063	67267	Uqcc2	ubiquinol-cytochrome c reductase complex assembly factor 2	-1.52541	6.32286	6.63479	6.0256	103.127	62.5959
NM_028811	74195	Elp3	elongator acetyltransferase complex subunit 3	-1.52592	2.35042	2.67494	2.06526	5.31438	3.21912
NM_021515	11636	Ak1	adenylate kinase 1	-1.526	1.85022	2.18005	1.57029	3.52062	1.98084
NM_001289472	19679	Pitpnm2	membrane-associated phosphatidylinositol transfer protein 2 isoform 2	-1.52721	1.02738	1.37727	0.766373	1.58692	0.710151
NM_146165	231872	Aimp2	aminoacyl tRNA synthetase complex-interacting multifunctional protein 2	-1.52729	4.64188	4.95741	4.34643	30.4872	19.3517
NM_001033297	228715	Gm561	predicted gene 561	-1.5273	3.27825	3.59794	2.98696	11.1043	6.9716
NM_026425	67877	Naa20	N(alpha)-acetyltransferase 20, NatB catalytic subunit	-1.52916	1.86345	2.19483	1.5821	3.56312	2.01486
NM_001289507	50765	Tfr2	transferrin receptor protein 2 isoform a	-1.52923	0.000939381	0.612803	1.44e-06	0.520068	1e-06
NM_001077695	17978	Ncoa2	nuclear receptor coactivator 2	-1.52929	1.55306	1.88943	1.27657	2.68396	1.43557
NR_030710	269400	Rtel1	regulator of telomere elongation helicase 1	-1.53212	0.643946	1.02148	0.405947	1.02536	0.332451
NM_001001798	320940	Atp11c	ATPase, class VI, type 11C	-1.53226	1.02674	1.37973	0.764066	1.59225	0.706581
NM_001286652	65963	Tmem176b	transmembrane protein 176B	-1.53238	4.61429	4.93244	4.31666	29.8687	18.915
NM_020042	56738	Mocs1	molybdenum cofactor synthesis 1	-1.53243	0.960109	1.31619	0.700363	1.47225	0.637408
NM_001104617	19684	Rdx	radixin	-1.53293	0.853734	1.21579	0.599496	1.31522	0.523434
NM_145480	106344	Rfc4	replication factor C (activator 1) 4	-1.53305	3.55066	3.87221	3.25581	13.6482	8.63505
NM_027539	70762	Dclk2	doublecortin-like kinase 2	-1.53361	2.14079	2.47136	1.85443	4.50287	2.6398
NM_001146058	70025	Acot7	acyl-CoA thioesterase 7	-1.53387	0.615013	0.996676	0.379503	0.993413	0.311281
NM_172153	209707	Lcorl	ligand dependent nuclear receptor corepressor-like	-1.53401	0.00616436	0.617373	6.155e-05	0.524025	4.1e-05
NM_001163718	68327	Tsr3	TSR3 20S rRNA accumulation	-1.53405	1.58933	1.9277	1.31036	2.78758	1.49354
NM_001256102	76366	Mtif3	mitochondrial translational initiation factor 3	-1.53438	1.25283	1.59916	0.981505	2.00474	0.982699
NM_001284229	50927	Nasp	nuclear autoantigenic sperm protein (histone-binding)	-1.53443	0.614291	0.996416	0.37871	0.993409	0.310619
NM_001271433	68977	Haghl	hydroxyacylglutathione hydrolase-like	-1.53479	0.986419	1.34271	0.724669	1.51872	0.664596
NM_001177755	170768	Pfkfb3	6-phosphofructo-2-kinase/fructose-2,6-biphosphatase 3	-1.53484	0.556479	0.945577	0.327492	0.922392	0.26388
NM_001110327	23857	Dmtf1	cyclin D binding myb-like transcription factor 1	-1.53502	1.79374	2.12931	1.51105	3.35271	1.85463
NM_001253694	69890	Zfp219	zinc finger protein 219	-1.53509	0.47101	0.872575	0.254248	0.829894	0.197455
NM_199240	214968	Sema6d	sema domain, transmembrane domain (TM), and cytoplasmic domain, (semaphorin) 6D	-1.53669	1.23701	1.58516	0.965327	1.98071	0.965126
NR_024198	19785	Rprl3	ribonuclease P RNA-like 3	-1.53759	1.97189	2.3065	1.68583	3.93091	2.23507
NM_001267715	19302	Pex2	peroxisomal biogenesis factor 2	-1.53821	2.99756	3.32424	2.70299	8.96258	5.57194
NM_001145821	14594	Ggta1	glycoprotein galactosyltransferase alpha 1, 3	-1.53829	0.0366146	0.62348	0.00215024	0.528955	0.00219
NM_001081347	69288	Rhobtb1	Rho-related BTB domain containing 1	-1.53916	1.75156	2.09005	1.4679	3.21607	1.76843
NM_183119	76803	2410141K09Rik	RIKEN cDNA 2410141K09 gene	-1.54082	0.418038	0.833388	0.209693	0.779252	0.160104
NM_001080130	21917	Tmpo	thymopoietin	-1.54136	1.97812	2.3147	1.69049	3.96385	2.24799
NM_001146224	66310	Dpy30	dpy-30 homolog (C. elegans)	-1.54232	2.38446	2.71741	2.09231	5.51994	3.29888
NM_001130412	14245	Lpin1	lipin 1	-1.54234	1.63498	1.97715	1.35203	2.90726	1.56323
NM_001111063	12846	Comt	catechol-O-methyltransferase	-1.54313	1.98545	2.3229	1.69703	3.98647	2.26522
NM_001130175	21956	Tnnt2	troponin T2, cardiac	-1.54451	0.0254029	0.628179	0.00102727	0.534657	0.00104
NM_001159384	21428	Mlx	MAX-like protein X	-1.54796	1.81227	2.15465	1.52429	3.43635	1.88261
NM_001271353	12411	Cbs	cystathionine beta-synthase	-1.54841	0.00440641	0.630815	3.078e-05	0.538626	2e-05
NM_001139513	19383	Raly	hnRNP-associated with lethal yellow	-1.54881	3.81117	4.1398	3.50863	16.5313	10.444
NM_201244	54161	Copg1	coatomer protein complex, subunit gamma 1	-1.54933	1.88401	2.22612	1.59447	3.67304	2.04165
NM_001085473	56215	Acin1	apoptotic chromatin condensation inducer 1	-1.54985	2.57184	2.90726	2.27513	6.48345	3.85162
NM_001163425	66915	Myeov2	myeloma overexpressed 2	-1.55025	6.0956	6.42005	5.78755	86.875	53.1767
NM_008358	16169	Il15ra	interleukin 15 receptor, alpha chain	-1.5504	0.00799378	0.632741	0.00010099	0.54211	6.9e-05
NM_001167736	66098	Chchd6	coiled-coil-helix-coiled-coil-helix domain containing 6	-1.55107	0.00240585	0.633275	9.14e-06	0.542881	6e-06
NM_001025364	20167	Rtn2	reticulon 2 (Z-band associated protein)	-1.55193	3.69059	4.02121	3.38715	15.2417	9.50349
NR_033306	407785	Ndufs6	NADH dehydrogenase (ubiquinone) Fe-S protein 6	-1.55232	3.53505	3.86646	3.23204	13.568	8.48708
NM_028081	321000	Lrif1	ligand dependent nuclear receptor interacting factor 1	-1.55414	1.88881	2.23346	1.59735	3.68803	2.04654
NM_054096	117149	Tirap	toll-interleukin 1 receptor (TIR) domain-containing adaptor protein	-1.55581	0.000958253	0.637672	1.44e-06	0.547037	1e-06
NR_033336	100379145	Snora23	small nucleolar RNA, H/ACA box 23	-1.55643	1.13775	1.50077	0.862532	1.81278	0.828332
NM_001038589	59025	Usp14	ubiquitin specific peptidase 14	-1.55655	0.742424	1.1273	0.48895	1.18055	0.41183
NM_001115085	56844	Tssc4	tumor-suppressing subchromosomal transferable fragment 4	-1.55679	3.30028	3.63497	2.9964	11.4374	7.03238
NM_001159617	56176	Pigp	phosphatidylinositol glycan anchor biosynthesis, class P	-1.55705	0.995469	1.36487	0.726048	1.56184	0.665883
NM_001130515	71059	Hexim2	hexamethylene bis-acetamide inducible 2	-1.55759	1.32712	1.68474	1.04542	2.19863	1.07683
NM_001025617	76025	Cant1	calcium activated nucleotidase 1	-1.55842	2.24655	2.58927	1.94919	4.96928	2.87921
NM_001286222	71148	Mier1	mesoderm induction early response 1 homolog (Xenopus laevis	-1.55871	0.629974	1.02684	0.386493	1.03724	0.316464
NM_001130171	22680	Zfp207	zinc finger protein 207	-1.55879	4.45248	4.78419	4.14377	26.7887	16.7609
NM_001170970	74320	Wdr33	WD repeat domain 33	-1.55965	0.00692506	0.6413	7.478e-05	0.550087	4.9e-05
NM_001163333	80281	Cttnbp2nl	CTTNBP2 N-terminal like	-1.55979	0.473841	0.892827	0.251476	0.855666	0.194895
NM_001252475	74094	Tjap1	tight junction associated protein 1	-1.56043	0.736117	1.12403	0.482078	1.17494	0.403741
NM_001289603	21422	Tfcp2	alpha-globin transcription factor CP2 isoform 2	-1.56045	0.00538691	0.642008	4.52e-05	0.550709	3e-05
NM_001281465	68964	Ctc1	CTS telomere maintenance complex component 1	-1.56087	0.013007	0.642615	0.00026327	0.550882	0.000192
NM_001080775	17913	Myo1c	myosin IC	-1.56102	1.64262	1.99499	1.3525	2.95285	1.56488
NM_001128609	21945	Dedd	death effector domain-containing	-1.56524	3.43825	3.7766	3.13022	12.7507	7.80535
NM_016902	53885	Nphp1	nephronophthisis 1 (juvenile) homolog (human)	-1.56532	1.09466	1.46461	0.818152	1.74235	0.773074
NM_001290727	214855	Arid5a	AT-rich interactive domain-containing protein 5A isoform 6	-1.56751	0.0205755	0.649124	0.00065219	0.559909	0.00058
NM_025421	66204	Acyp1	acylphosphatase 1, erythrocyte (common) type	-1.56935	3.52189	3.86195	3.21178	13.5351	8.34581
NM_001291126	78246	Phf23	PHD finger protein 23 isoform c	-1.57087	1.51611	1.8765	1.22493	2.64373	1.35043
NM_001110242	208501	1810043H04Rik	RIKEN cDNA 1810043H04 gene	-1.57115	3.98723	4.32644	3.67462	19.142	11.8387
NM_001033123_dup2	13999	Gm14288	predicted gene 14288	-1.57119	2.71115	3.0566	2.40474	7.27031	4.35485
NR_126058	14225	Fkbp1a	.	-1.57332	0.962484	1.34339	0.689579	1.52019	0.622188
NM_001286223	71148	Mier1	mesoderm induction early response 1 homolog (Xenopus laevis	-1.57352	1.51584	1.87771	1.22371	2.64771	1.34909
NM_025475	66296	Haus2	HAUS augmin-like complex, subunit 2	-1.57358	2.40521	2.75437	2.10032	5.67646	3.31929
NM_001290391	381511	Pdp1	[Pyruvate dehydrogenase [acetyl-transferring]]-phosphatase 1, mitochondrial isoform b	-1.57726	1.28694	1.65696	0.999545	2.13996	1.00978
NM_001282024	75210	Prr3	proline-rich polypeptide 3	-1.57801	0.477387	0.908861	0.250751	0.875832	0.193808
NM_013561	15561	Htr3a	5-hydroxytryptamine (serotonin) receptor 3A	-1.57885	1.95829	2.31524	1.65637	3.96752	2.16908
NM_010949	18222	Numb	numb gene homolog (Drosophila)	-1.58065	1.15232	1.52897	0.868449	1.86843	0.835926
NM_009283	20846	Stat1	signal transducer and activator of transcription 1	-1.5835	1.37319	1.74421	1.0811	2.31686	1.12978
NM_001033166	72657	2700094K13Rik	RIKEN cDNA 2700094K13 gene	-1.58361	4.2615	4.60599	3.94277	23.5399	14.4329
NM_001301176	66369	Dus2	tRNA-dihydrouridine(20) synthase [NAD(P)+]-like isoform 2	-1.58378	0.828061	1.22371	0.560333	1.32709	0.483823
NM_001163485	19946	Rpl30	ribosomal protein L30	-1.5846	4.3292	4.67397	4.00986	24.7967	15.1224
NM_001044744	270076	Gcdh	glutaryl-Coenzyme A dehydrogenase	-1.58715	1.5126	1.88209	1.21565	2.66484	1.33566
NM_001160043	73172	Exo5	exonuclease 5	-1.58719	0.889428	1.28304	0.616569	1.41796	0.540889
NM_001276767	70579	Zc3h11a	zinc finger CCCH type containing 11A	-1.58879	3.40955	3.75983	3.0919	12.5432	7.59253
NM_001040130	51875	Tmem141	transmembrane protein 141	-1.58888	0.00307884	0.668023	1.419e-05	0.580608	9e-06
NM_001252536	68379	Ciz1	CDKN1A interacting zinc finger protein 1	-1.58918	0.643801	1.05949	0.391208	1.08193	0.320113
NM_029887	77254	Yif1b	Yip1 interacting factor homolog B (S. cerevisiae)	-1.58978	4.11104	4.45904	3.79021	21.0572	12.8525
NM_026871	68917	Hint2	histidine triad nucleotide binding protein 2	-1.58996	3.59189	3.94193	3.27293	14.3758	8.72445
NM_001145780	67023	Use1	unconventional SNARE in the ER 1 homolog (S. cerevisiae)	-1.59052	2.99735	3.35074	2.68124	9.1529	5.47821
NM_001111025	72084	Pigx	phosphatidylinositol glycan anchor biosynthesis, class X	-1.5924	2.22192	2.58272	1.91152	4.94139	2.77848
NM_001290442	232878	Zscan22	zinc finger and SCAN domain-containing protein 22 isoform c	-1.59431	0.931805	1.32716	0.654226	1.48914	0.577573
NM_001163061	71640	Zfp949	zinc finger protein 949	-1.59431	0.0185876	0.673449	0.00051303	0.586365	0.000428
NM_001167864	246694	Hps5	Hermansky-Pudlak syndrome 5 homolog (human)	-1.59489	1.26696	1.64767	0.974215	2.11552	0.975347
NM_001159319	12295	Cacnb1	calcium channel, voltage-dependent, beta 1 subunit	-1.59703	0.372298	0.840335	0.164941	0.79087	0.125749
NM_001085383	71790	Anxa9	annexin A9	-1.59728	0.00961506	0.67575	0.00013681	0.587377	9.5e-05
NM_001253868	235043	Tmem205	transmembrane protein 205	-1.59824	1.79668	2.16648	1.49	3.47913	1.81447
NM_001172101	107702	Rnh1	ribonuclease/angiogenin inhibitor 1	-1.59926	1.51431	1.89043	1.21303	2.6864	1.32872
NM_001276340	74006	Dnm1l	dynamin 1-like	-1.5996	1.36703	1.74725	1.06954	2.32375	1.1134
NM_001159329	66067	Gtpbp8	GTP-binding protein 8 (putative)	-1.60177	0.942586	1.34181	0.662142	1.51739	0.587063
NM_008918	19064	Ppy	pancreatic polypeptide	-1.60193	0.590936	1.02162	0.341815	1.02561	0.27484
NM_010496	15902	Id2	inhibitor of DNA binding 2	-1.60219	2.34315	2.70771	2.02767	5.47796	3.11291
NM_026812	68695	Hddc3	HD domain containing 3	-1.60334	3.37511	3.73278	3.0517	12.3009	7.36373
NM_024201	67433	Ccdc127	coiled-coil domain containing 127	-1.60369	0.00750768	0.68148	8.271e-05	0.592757	5.5e-05
NM_020566	57431	Dnajc4	DnaJ (Hsp40) homolog, subfamily C, member 4	-1.60505	2.30069	2.66718	1.98456	5.2859	2.98194
NM_001145952	210126	Lpp	LIM domain containing preferred translocation partner in lipoma	-1.60591	0.726724	1.14475	0.46135	1.20786	0.381661
NM_001291237	68385	Tlcd1	calfacilitin isoform c	-1.60718	0.00269119	0.684545	1.058e-05	0.596374	7e-06
NM_001291276	23991	Cib1	calcium and integrin-binding protein 1 isoform 3	-1.60791	1.1563	1.54858	0.863394	1.91202	0.829443
NM_023203	66422	Dctpp1	dCTP pyrophosphatase 1	-1.61324	5.85567	6.2108	5.52084	75.7528	44.393
NM_001290407	72080	Sapcd2	suppressor APC domain-containing protein 2 isoform b	-1.61466	0.83818	1.25225	0.561026	1.37567	0.484234
NM_001177847	117149	Tirap	toll-interleukin 1 receptor (TIR) domain-containing adaptor protein	-1.61575	0.0052877	0.692245	4.039e-05	0.602982	2.7e-05
NM_145713	14957	Hist1h1d	histone cluster 1, H1d	-1.61579	1.92929	2.30621	1.61397	3.93006	2.08712
NM_001110499	12330	Canx	calnexin	-1.61625	3.60482	3.96774	3.27509	14.6447	8.74337
NM_001291000	214968	Sema6d	semaphorin-6D isoform 3 precursor	-1.6172	0.43855	0.905821	0.212323	0.870744	0.162057
NM_008913	19055	Ppp3ca	protein phosphatase 3, catalytic subunit, alpha isoform	-1.61884	1.80155	2.18223	1.48727	3.5271	1.80957
NM_001290552	72931	Swi5	DNA repair protein SWI5 homolog isoform a	-1.62035	2.57483	2.94641	2.25011	6.68265	3.769
NM_001163451	30957	Mapk8ip3	mitogen-activated protein kinase 8 interacting protein 3	-1.62454	0.701626	1.1341	0.43407	1.19343	0.358364
NM_007615	12388	Ctnnd1	catenin (cadherin associated protein), delta 1	-1.62481	0.840972	1.26108	0.560814	1.38392	0.484098
NM_001253898	26940	Ecsit	ECSIT homolog (Drosophila)	-1.62514	1.61658	2.00437	1.30381	2.97432	1.47891
NM_178204	319149	Hist1h3d	histone cluster 1, H3d	-1.6252	1.13427	1.53744	0.836821	1.89117	0.797245
NM_001081308	330177	Taok3	TAO kinase 3	-1.62584	0.0221506	0.701882	0.00069905	0.613602	0.000626
NM_001271543	18983	Cnot7	CCR4-NOT transcription complex, subunit 7	-1.62603	1.63698	2.02479	1.32344	3.02408	1.5167
NM_001164149	21423	Tcf3	transcription factor 3	-1.62774	1.98526	2.36755	1.66469	4.11806	2.19218
NM_001293678	27083	Xlr4b	X-linked lymphocyte-regulated 4B	-1.62861	1.61663	2.00629	1.30265	2.97885	1.47652
NM_025495	66336	Cenpp	centromere protein P	-1.6287	2.55869	2.93463	2.23091	6.60934	3.71662
NM_019391	16985	Lsp1	lymphocyte specific 1	-1.6306	1.73543	2.12361	1.41821	3.32937	1.67228
NM_016713	50932	Mink1	misshapen-like kinase 1 (zebrafish)	-1.63081	0.0442722	0.708354	0.00276702	0.621211	0.002811
NM_009859	235072	07-Sep	septin 7	-1.63085	0.970169	1.38514	0.679518	1.60261	0.612177
NM_001163919	449000	Zfp960	zinc finger protein 960	-1.63275	0.612046	1.06052	0.353222	1.08224	0.285407
NM_013929	30954	Siva1	SIVA1, apoptosis-inducing factor	-1.63521	2.96329	3.33919	2.62971	9.0763	5.2581
NR_024327	72068	Cnot2	CCR4-NOT transcription complex, subunit 2	-1.6362	1.74662	2.13755	1.4272	3.37917	1.68971
NM_001253700	54351	Elp5	elongator acetyltransferase complex subunit 5	-1.63665	2.50547	2.88592	2.17518	6.37491	3.53159
NM_001253752	219105	Zmym5	zinc finger, MYM-type 5	-1.63968	1.37057	1.77293	1.05952	2.37891	1.09772
NM_027115	69546	Mapk1ip1	mitogen-activated protein kinase 1 interacting protein 1	-1.6418	0.00553317	0.715325	4.28e-05	0.630032	2.8e-05
NM_022433	64384	Sirt3	sirtuin 3	-1.64339	1.41387	1.8169	1.10023	2.48692	1.15211
NM_028817	74205	Acsl3	acyl-CoA synthetase long-chain family member 3	-1.64363	1.90851	2.30033	1.58344	3.91326	2.01641
NR_102309	99296	Hrh3	histamine receptor H3	-1.64429	0.780507	1.21773	0.500267	1.31727	0.42414
NM_001205339	107272	Psat1	phosphoserine aminotransferase 1	-1.6452	1.03213	1.45196	0.733697	1.71751	0.673441
NR_046280	319475	Zfp672	zinc finger protein 672	-1.64561	0.831872	1.26547	0.546842	1.39095	0.469248
NM_001205157	74766	Yipf2	Yip1 domain family, member 2	-1.6496	0.774573	1.21565	0.493532	1.31486	0.418043
NM_001291212	360013	Myo18a	unconventional myosin-XVIIIa isoform 3	-1.65087	0.0188489	0.723721	0.00049091	0.640384	0.000408
NM_001301711	24070	Mpdu1	mannose-P-dolichol utilization defect 1 protein isoform 3	-1.65198	0.424718	0.920218	0.196025	0.891959	0.149688
NR_040407	100503652	Gm16845	predicted gene, 16845	-1.65317	0.398197	0.901186	0.175947	0.866154	0.133435
NM_001008502	241950	Bbs12	Bardet-Biedl syndrome 12 (human)	-1.65642	0.00914823	0.728183	0.00011493	0.645371	8.1e-05
NM_019809	56376	Pdlim5	PDZ and LIM domain 5	-1.65757	0.0109991	0.729234	0.0001659	0.646059	0.000116
NM_013502	13016	Ctbp1	C-terminal binding protein 1	-1.65812	3.436	3.82008	3.09053	13.1842	7.58345
NR_045517	224250	Cldn25	claudin 25	-1.65913	2.17224	2.56794	1.83751	4.87792	2.59547
NM_134067	105351	AW209491	expressed sequence AW209491	-1.65939	2.68441	3.07447	2.34383	7.36652	4.11142
NM_001038839	18439	P2rx7	purinergic receptor P2X, ligand-gated ion channel, 7	-1.66223	0.69732	1.15435	0.421236	1.22139	0.346881
NM_199038	319996	Casc4	cancer susceptibility candidate 4	-1.66244	0.100822	0.746915	0.0136095	0.671189	0.01111
NM_001302383	71779	08-Mar	E3 ubiquitin-protein ligase MARCH8 isoform 1	-1.66583	2.59189	2.98602	2.24978	6.89077	3.76831
NR_027008	14910	Gt(ROSA)26Sor	gene trap ROSA 26, Philippe Soriano	-1.67437	1.20469	1.63257	0.888948	2.08466	0.864331
NM_001044705	22697	Zscan21	zinc finger and SCAN domain containing 21	-1.67567	2.56879	2.96801	2.22327	6.79169	3.68852
NM_144871	225888	Suv420h1	suppressor of variegation 4-20 homolog 1 (Drosophila)	-1.6781	0.288817	0.845486	0.0986596	0.797953	0.075763
NM_029081	74741	C2cd5	C2 calcium-dependent domain containing 5	-1.67944	2.14393	2.5503	1.80232	4.80527	2.51155
NM_001164082	67065	Polr3d	polymerase (RNA) III (DNA directed) polypeptide D	-1.67984	1.99912	2.408	1.65968	4.25428	2.17698
NM_019466	54720	Rcan1	regulator of calcineurin 1	-1.68159	2.00188	2.4116	1.66177	4.26703	2.18202
NM_001141982	71684	Rbm43	RNA binding motif protein 43	-1.68397	0.0127288	0.752083	0.00021543	0.676977	0.00016
NM_001164295	67116	Cuedc2	CUE domain containing 2	-1.68518	2.58777	2.99146	2.23856	6.91183	3.74232
NM_001163628	67636	Lyrm5	LYR motif containing 5	-1.68622	0.863763	1.3193	0.565515	1.47717	0.490173
NM_001252414	69723	Rpain	RPA interacting protein	-1.68674	0.776168	1.24005	0.485815	1.35773	0.408005
NM_001161769	16911	Lmo4	LIM domain only 4	-1.68907	3.36532	3.76461	3.00838	12.6009	7.09949
NM_001277898	18747	Prkaca	protein kinase, cAMP dependent, catalytic, alpha	-1.69208	1.09768	1.5408	0.781996	1.89713	0.729829
NM_001278272	100169864	Ubl4a	Slc10a3-Ubl4 readthrough	-1.69448	1.18632	1.62625	0.865406	2.06922	0.831351
NM_001159483	19921	Rpl19	ribosomal protein L19	-1.69513	6.41805	6.81002	6.04863	116.132	64.0895
NM_001290335	12288	Cacna1c	voltage-dependent L-type calcium channel subunit alpha-1C isoform 11	-1.69836	0.284102	0.858191	0.0940512	0.816491	0.072051
NM_001289525	67144	Lrrc40	leucine-rich repeat-containing protein 40 isoform b	-1.69926	0.762886	1.23584	0.470932	1.34794	0.391456
NM_001163617	71807	Tars2	threonyl-tRNA synthetase 2, mitochondrial (putative)	-1.70085	0.288311	0.862619	0.0963612	0.820416	0.074118
NM_194069	52668	Ifi27	interferon, alpha-inducible protein 27	-1.70219	1.98019	2.40072	1.63333	4.22619	2.12003
NM_021338	57808	Rpl35a	ribosomal protein L35A	-1.70247	4.55673	4.95668	4.18905	30.4773	17.2711
NM_172415	72754	Arhgef10l	Rho guanine nucleotide exchange factor (GEF) 10-like	-1.70407	1.10287	1.55247	0.78348	1.92026	0.730996
NM_001081983	666244	Tmsb15b1	thymosin beta 15b1	-1.70761	1.56523	1.9981	1.22613	2.96002	1.35177
NR_037154	12651	Chkb	choline kinase beta	-1.71056	2.08312	2.50604	1.73158	4.6181	2.34801
NM_001130170	22680	Zfp207	zinc finger protein 207	-1.71828	1.33219	1.77872	0.997757	2.3933	1.00506
NM_026982	69186	Tmem256	transmembrane protein 256	-1.71907	5.52327	5.92789	5.14626	61.2835	33.8752
NM_001079901	58887	Repin1	replication initiator 1	-1.71934	1.92588	2.35608	1.57423	4.08667	1.99072
NM_001290509	57170	Dolpp1	dolichyldiphosphatase 1 isoform c	-1.72168	0.461055	0.997025	0.213206	0.993944	0.162915
NM_001282032	23897	Hax1	HCLS1 associated X-1	-1.72858	2.33322	2.76118	1.97159	5.70637	2.94427
NM_001302353	100036521	Umad1	uncharacterized protein LOC100036521 isoform 1	-1.72934	0.205872	0.840641	0.0504177	0.791245	0.0384
NM_001163580	71710	Lrrcc1	leucine rich repeat and coiled-coil domain containing 1	-1.72936	0.0074744	0.790306	7.069e-05	0.723587	4.7e-05
NM_001285945	226409	Zranb3	zinc finger, RAN-binding domain containing 3	-1.73086	0.907524	1.3858	0.594313	1.60304	0.518899
NM_011593	21857	Timp1	tissue inhibitor of metalloproteinase 1	-1.73196	0.00873059	0.792506	9.618e-05	0.725583	6.5e-05
NM_011062	18607	Pdpk1	3-phosphoinositide dependent protein kinase 1	-1.7325	2.56815	2.99499	2.20213	6.93158	3.62079
NM_001163490	20351	Sema4a	sema domain, immunoglobulin domain (Ig), transmembrane domain (TM) and short cytoplasmic domain, (semaphorin) 4A	-1.73683	1.32444	1.78124	0.984787	2.39865	0.985487
NM_172434	78784	Celf3	CUGBP, Elav-like family member 3	-1.73765	2.23661	2.67041	1.87327	5.29714	2.68021
NM_001289662	67246	2810474O19Rik	uncharacterized protein KIAA1551	-1.73827	1.48854	1.93987	1.14222	2.8162	1.21491
NM_001284346	105638	Dph3	diphthamine biosynthesis 3	-1.73856	1.65352	2.09991	1.30202	3.24761	1.47526
NM_177870	330064	Slc5a6	solute carrier family 5 (sodium-dependent vitamin transporter), member 6	-1.73887	0.506098	1.04359	0.245437	1.06052	0.189473
NM_001277309	17256	Mea1	male enhanced antigen 1	-1.73908	1.93113	2.37111	1.57278	4.12649	1.98887
NM_001172121	207181	Rbms3	RNA binding motif, single stranded interacting protein	-1.74303	0.0151596	0.801888	0.00028659	0.73929	0.000215
NM_001291289	67669	l7Rn6	protein Hikeshi isoform d	-1.74476	2.3193	2.75531	1.95228	5.67764	2.88687
NM_001252645	97820	4833439L19Rik	RIKEN cDNA 4833439L19 gene	-1.74485	0.751811	1.25388	0.450777	1.37753	0.37314
NM_001252575	228875	Slc35c2	solute carrier family 35, member C2	-1.74564	0.679252	1.19111	0.387355	1.27897	0.317108
NR_030762	100313519	Snord17	small nucleolar RNA, C/D box 17	-1.74892	0.841484	1.33634	0.529877	1.50535	0.453228
NM_001285412	12321	Calu	calumenin	-1.74958	1.75617	2.20543	1.39843	3.6017	1.6383
NM_001277861	68642	Tmem216	transmembrane protein 216	-1.75011	0.75926	1.26365	0.4562	1.3871	0.377144
NR_102758	23874	Farsb	phenylalanyl-tRNA synthetase, beta subunit	-1.75107	1.06816	1.54617	0.737931	1.90685	0.677823
NM_001030274	595136	Ndufs5	NADH dehydrogenase (ubiquinone) Fe-S protein 5	-1.75118	6.36564	6.78262	5.97429	114.561	60.6001
NM_001130190	20392	Sgce	sarcoglycan, epsilon	-1.75229	1.08363	1.56132	0.752083	1.93542	0.693333
NM_001302467	20318	Sdf4	45 kDa calcium-binding protein isoform 1 precursor	-1.75235	3.38858	3.81731	3.00801	13.1529	7.09713
NM_001301067	12331	Cap1	adenylyl cyclase-associated protein 1	-1.75378	2.77812	3.21275	2.40228	8.17348	4.34917
NM_007681	12615	Cenpa	centromere protein A	-1.7539	3.06434	3.49631	2.68574	10.2558	5.49953
NM_001291818	13650	Rhbdf1	inactive rhomboid protein 1 isoform 2	-1.75413	0.00833116	0.810845	8.56e-05	0.751804	5.7e-05
NM_019460	54650	Sfmbt1	Scm-like with four mbt domains 1	-1.75596	0.0569493	0.816233	0.00397341	0.755705	0.003978
NM_001166627	100040531	Dynlt1f	dynein light chain Tctex-type 1F	-1.75825	2.40499	2.84627	2.03213	6.1342	3.12889
NR_073191	16169	Il15ra	interleukin 15 receptor, alpha chain	-1.75837	0.482005	1.03805	0.223812	1.05227	0.17241
NM_019567	56215	Acin1	apoptotic chromatin condensation inducer 1	-1.76024	1.58908	2.04848	1.2327	3.09611	1.36106
NM_001302079	14225	Fkbp1a	peptidyl-prolyl cis-trans isomerase FKBP1A isoform 3	-1.76028	1.59054	2.04992	1.23411	3.10167	1.36414
NM_001024846	22720	Zfp62	zinc finger protein 62	-1.76082	1.59421	2.05375	1.2375	3.11409	1.36859
NM_001042606	20606	Sstr2	somatostatin receptor 2	-1.76307	0.645578	1.1733	0.355212	1.25614	0.286847
NM_001177605	11639	Ak4	adenylate kinase 4	-1.76584	1.83589	2.29133	1.47098	3.88653	1.77527
NM_001302085	22276	Uros	uroporphyrinogen-III synthase isoform 1	-1.76704	0.619228	1.15369	0.332361	1.22102	0.26777
NM_001145886	21844	Tiam1	T cell lymphoma invasion and metastasis 1	-1.77132	1.5103	1.97801	1.15318	2.90926	1.23166
NM_028505	73327	Pradc1	protease-associated domain containing 1	-1.77373	0.621681	1.15997	0.333186	1.23279	0.268144
NM_024244	71721	Fam13c	family with sequence similarity 13, member C	-1.7765	0.884772	1.39158	0.562541	1.61095	0.485326
NM_001161457	12400	Cbfb	core binding factor beta	-1.77662	0.82879	1.34126	0.512125	1.51679	0.433837
NM_001168592	66200	Commd6	COMM domain containing 6	-1.77854	0.758567	1.28018	0.449486	1.41286	0.371807
NM_029277	75415	Arhgap12	Rho GTPase activating protein 12	-1.78171	2.11533	2.5726	1.73934	4.89454	2.36623
NM_001122958	19366	Rad54l	RAD54 like (S. cerevisiae)	-1.78442	0.678883	1.21483	0.379379	1.31418	0.311238
NM_001166536	15361	Hmga1	high mobility group AT-hook 1	-1.78571	0.257519	0.909419	0.0729213	0.877086	0.055332
NM_001013378	231915	Uspl1	ubiquitin specific peptidase like 1	-1.78574	0.822874	1.34134	0.504812	1.51682	0.42638
NM_001080390	13728	Mark2	MAP/microtubule affinity-regulating kinase 2	-1.78706	2.18258	2.64119	1.8036	5.176	2.51522
NM_001160107	75553	Zc3h14	zinc finger CCCH type containing 14	-1.78854	0.403291	1.00123	0.162444	0.998804	0.123736
NM_007841	13209	Ddx6	DEAD (Asp-Glu-Ala-Asp) box polypeptide 6	-1.78905	3.22758	3.67434	2.83514	11.7562	6.20381
NM_001243968	22192	Ube2m	ubiquitin-conjugating enzyme E2M	-1.78964	3.04829	3.4969	2.65723	10.2656	5.38236
NM_207219	106821	Oard1	O-acyl-ADP-ribose deacylase 1	-1.79118	0.80392	1.32769	0.486776	1.49021	0.40917
NM_001291028	241638	Lzts3	leucine zipper putative tumor suppressor 3 isoform c	-1.7914	0.0275857	0.84199	0.00090378	0.79413	0.000878
NM_001164745	19244	Ptp4a2	protein tyrosine phosphatase 4a2	-1.79365	2.76133	3.21476	2.37186	8.18488	4.2186
NM_001039189	69955	Fars2	phenylalanine-tRNA synthetase 2 (mitochondrial)	-1.79565	0.887601	1.40517	0.560667	1.63568	0.484009
NM_001037707	22689	Zfp27	zinc finger protein 27	-1.79698	1.53144	2.01152	1.16594	2.98675	1.25065
NM_001301307	18247	Oaz2	ornithine decarboxylase antizyme 2 isoform 2	-1.79868	2.07743	2.54363	1.69668	4.7716	2.26479
NM_001205385	74117	Actr3	ARP3 actin-related protein 3	-1.80207	4.22319	4.66933	3.81967	24.6875	13.1088
NM_001253867	235043	Tmem205	transmembrane protein 205	-1.80391	0.00323033	0.851143	1.226e-05	0.80612	8e-06
NM_001115149	231915	Uspl1	ubiquitin specific peptidase like 1	-1.80764	1.38495	1.87635	1.02224	2.64361	1.04295
NM_001177882	71306	Mfap3l	microfibrillar-associated protein 3-like	-1.80827	0.0313286	0.855753	0.00114692	0.811678	0.001148
NM_011378	20466	Sin3a	transcriptional regulator, SIN3A (yeast)	-1.8089	1.42217	1.9126	1.05749	2.7474	1.09394
NM_001166535	15361	Hmga1	high mobility group AT-hook 1	-1.8091	1.87898	2.35466	1.49939	4.08493	1.83227
NM_172472	209446	Tfe3	transcription factor E3	-1.81157	1.77058	2.25034	1.3931	3.75183	1.62749
NM_001289649	170461	Stard6	stAR-related lipid transfer protein 6	-1.81163	1.15046	1.65637	0.799077	2.13797	0.748135
NR_104482	23825	Banf1	barrier to autointegration factor 1	-1.8117	1.73601	2.21683	1.35949	3.64825	1.57341
NM_001284196	14105	Srsf10	serine/arginine-rich splicing factor 10	-1.81232	2.05688	2.53004	1.6722	4.71001	2.20772
NM_001253834	235574	Atp2c1	ATPase, Ca++-sequestering	-1.81475	2.46206	2.92919	2.06942	6.58858	3.23114
NM_001290422	51813	Ccnc	cyclin-C isoform 2	-1.81479	0.0104779	0.85993	0.00012767	0.818477	8.9e-05
NM_001136090	26447	Poli	polymerase (DNA directed), iota	-1.81723	0.154301	0.88854	0.0267954	0.849193	0.02158
NM_001278207	68845	Pih1d1	PIH1 domain containing 1	-1.81852	3.90464	4.35978	3.49702	19.5945	10.3453
NM_001169577	22214	Ube2h	ubiquitin-conjugating enzyme E2H	-1.81864	2.49338	2.96186	2.099	6.76093	3.31471
NM_001286981	59030	Mkks	McKusick-Kaufman syndrome	-1.82034	2.06789	2.54466	1.68045	4.77916	2.22963
NR_045299	100504421	2900076A07Rik	RIKEN cDNA 2900076A07 gene	-1.82521	1.00384	1.52768	0.65962	1.86595	0.58423
NM_001291049	216835	Usp43	ubiquitin carboxyl-terminal hydrolase 43 isoform 2	-1.82677	0.00550498	0.869329	3.486e-05	0.827371	2.3e-05
NM_001199115	63959	Slc29a1	solute carrier family 29 (nucleoside transporters), member 1	-1.82937	1.25503	1.76418	0.892827	2.36035	0.869581
NM_009684	11783	Apaf1	apoptotic peptidase activating factor 1	-1.83107	0.844281	1.38671	0.514028	1.60336	0.435357
NR_040660	100504703	LOC100504703	uncharacterized LOC100504703	-1.83213	2.09582	2.5776	1.70408	4.91672	2.28353
NM_001282000	19651	Rbl2	retinoblastoma-like 2	-1.83222	0.611128	1.18798	0.314382	1.27418	0.251263
NR_040260	73652	2210408F21Rik	RIKEN cDNA 2210408F21 gene	-1.83368	0.829561	1.37517	0.500428	1.58417	0.424326
NM_001177603	104457	0610010K14Rik	RIKEN cDNA 0610010K14 gene	-1.83428	3.60669	4.07075	3.19553	15.7881	8.22371
NM_001271729	21877	Tk1	thymidine kinase 1	-1.83516	1.16447	1.68206	0.806155	2.19073	0.756339
NR_028108	66915	Myeov2	myeloma overexpressed 2	-1.84106	1.47225	1.97694	1.0964	2.90658	1.14745
NM_001302448	50849	Rnf10	RING finger protein 10 isoform 1	-1.85113	3.21042	3.68521	2.7968	11.8617	6.01013
NM_001159580	16924	Lnx1	ligand of numb-protein X 1	-1.85343	0.00925358	0.890297	9.618e-05	0.853211	6.5e-05
NM_001164055	18769	Pkig	protein kinase inhibitor, gamma	-1.85416	2.40791	2.89414	2.00337	6.41516	3.04344
NM_001145979	56055	Gtpbp2	GTP binding protein 2	-1.85947	2.28259	2.77348	1.87859	5.76416	2.6982
NM_172512	213054	Gabpb2	GA repeat binding protein, beta 2	-1.8608	1.54918	2.0606	1.16468	3.13295	1.24834
NM_008488	16801	Arhgef1	Rho guanine nucleotide exchange factor (GEF) 1	-1.86559	1.11186	1.64922	0.749586	2.11889	0.689602
NM_178761	319475	Zfp672	zinc finger protein 672	-1.86762	1.43102	1.95089	1.04969	2.84384	1.08386
NR_105048	20287	Sct	secretin	-1.87192	2.15251	2.65177	1.74725	5.21848	2.38754
NR_028591	100043424	Gm14005	predicted gene 14005	-1.87498	0.669033	1.26165	0.354777	1.38458	0.286499
NM_001284383	218734	3830406C13Rik	RIKEN cDNA 3830406C13 gene	-1.88768	0.589899	1.20532	0.288704	1.30127	0.228751
NM_001286614	235281	Scn3b	sodium channel, voltage-gated, type III, beta	-1.9068	0.0119525	0.931308	0.0001534	0.905886	0.000109
NM_026381	66940	Shisa5	shisa homolog 5 (Xenopus laevis)	-1.91295	1.1953	1.75152	0.815719	2.33297	0.770093
NM_001302267	14339	Aktip	AKT-interacting protein isoform 1	-1.91449	1.1116	1.67477	0.737808	2.17482	0.677719
NM_001080797	23881	G3bp2	GTPase activating protein (SH3 domain) binding protein 2	-1.91636	0.016654	0.938667	0.00029548	0.913532	0.000225
NM_001291052	74182	Gpcpd1	glycerophosphocholine phosphodiesterase GPCPD1 isoform 1	-1.91701	2.12743	2.64803	1.70918	5.20255	2.29711
NM_001081464	57080	Gtf2ird1	general transcription factor II I repeat domain-containing 1	-1.91773	1.20653	1.76444	0.825035	2.36202	0.78359
NM_007647	12499	Entpd5	ectonucleoside triphosphate diphosphohydrolase 5	-1.9235	1.04078	1.61462	0.670881	2.0382	0.598247
NM_026611_dup1	68195	Rnaset2b	ribonuclease T2B	-1.92741	2.24771	2.77034	1.82367	5.75102	2.56521
NM_029456	52036	Ppp6r3	protein phosphatase 6, regulatory subunit 3	-1.92806	1.62787	2.16894	1.22178	3.48725	1.34528
NM_001302451	26356	Ing1	inhibitor of growth protein 1 isoform 2	-1.94515	0.0114604	0.96002	0.00013681	0.941079	9.5e-05
NM_001111051	13175	Dclk1	doublecortin-like kinase 1	-1.94877	0.214208	1.00808	0.0455172	1.00556	0.035069
NM_021469	26903	Dysf	dysferlin	-1.95552	0.0225553	0.968077	0.00052552	0.953282	0.000442
NM_001285999	269608	Plekhg5	pleckstrin homology domain containing, family G (with RhoGef domain) member 5	-1.95724	1.71468	2.26621	1.29738	3.80347	1.46941
NM_001042408	27366	Txnl4a	thioredoxin-like 4A	-1.97948	1.62131	2.18704	1.20192	3.54518	1.30923
NM_011232	19355	Rad1	RAD1 homolog (S. pombe)	-1.98195	1.86695	2.42452	1.4376	4.32059	1.71006
NM_001142745	73242	Atat1	alpha tubulin acetyltransferase 1	-1.98942	1.05533	1.66233	0.669981	2.14909	0.596614
NR_028114	18633	Pex16	peroxisomal biogenesis factor 16	-1.98973	1.115	1.71674	0.724172	2.25845	0.664252
NM_001146323	12807	Hps3	Hermansky-Pudlak syndrome 3 homolog (human)	-1.99155	0.717694	1.3699	0.376003	1.57466	0.308175
NM_173001	104263	Kdm3a	lysine (K)-specific demethylase 3A	-1.99361	1.9027	2.4644	1.46902	4.47504	1.77127
NM_001289450	16497	Kcnab1	voltage-gated potassium channel subunit beta-1 isoform 2	-1.99494	1.80715	2.37274	1.37639	4.12902	1.59625
NM_001163397	15572	Elavl4	ELAV (embryonic lethal, abnormal vision, Drosophila)-like 4 (Hu antigen D)	-2.00814	2.6216	3.17234	2.16648	7.9735	3.50156
NM_146182	232943	Klc3	kinesin light chain 3	-2.01391	0.025239	1.01063	0.00063031	1.00839	0.000555
NM_001168228	56397	Morf4l2	mortality factor 4 like 2	-2.01552	2.10605	2.67146	1.66031	5.30074	2.17833
NM_025657	66606	Lrrc57	leucine rich repeat containing 57	-2.01627	0.394029	1.14704	0.135356	1.21231	0.103532
NM_001281926	228880	Zmynd8	zinc finger, MYND-type containing 8	-2.03216	0.777446	1.44213	0.419117	1.70053	0.344679
NM_001033310	231430	Cox18	cytochrome c oxidase assembly protein 18	-2.03599	0.658041	1.34716	0.321431	1.52866	0.258305
NM_001044389	270166	Clpx	caseinolytic peptidase X (E.coli)	-2.03983	0.697581	1.38086	0.352404	1.59349	0.28502
NM_001146047	102747	Lrrc49	leucine rich repeat containing 49	-2.04526	0.0149473	1.0325	0.00021639	1.04491	0.000161
NM_001177754	170768	Pfkfb3	6-phosphofructo-2-kinase/fructose-2,6-biphosphatase 3	-2.06696	0.0644491	1.05146	0.00395039	1.07059	0.003965
NM_001252685	226026	Smc5	structural maintenance of chromosomes 5	-2.07021	0.0255636	1.0504	0.00062214	1.06857	0.000547
NM_001163705	50762	Fbxo6	F-box protein 6	-2.08956	2.60464	3.18994	2.12674	8.06643	3.39389
NM_001103178	226251	Ablim1	actin-binding LIM protein 1	-2.08979	1.44551	2.07187	1.00851	3.1651	1.02491
NM_001293767	68911	Pygo2	pygopus homolog 2 isoform b	-2.09094	1.02196	1.68425	0.620098	2.19597	0.544365
NM_001164606	76872	Ccdc116	coiled-coil domain containing 116	-2.10106	0.0797855	1.07703	0.00591045	1.10454	0.005446
NM_001166640	228714	Csrp2bp	cysteine and glycine-rich protein 2 binding protein	-2.10143	0.563211	1.31297	0.241595	1.46864	0.185725
NM_001271708	16981	Lrrn3	leucine rich repeat protein 3, neuronal	-2.1104	0.759161	1.46967	0.392147	1.75354	0.320882
NM_175335	83602	Gtf2a1	general transcription factor II A, 1	-2.11187	0.0190968	1.07886	0.00033803	1.10715	0.000269
NM_019390	16905	Lmna	lamin A	-2.12431	1.54651	2.18273	1.09574	3.528	1.14674
NM_001102670	243574	Kbtbd8	kelch repeat and BTB (POZ) domain containing 8	-2.12727	0.0122602	1.08914	0.00013801	1.12321	9.6e-05
NM_001025311	50935	St6galnac6	ST6 (alpha-N-acetyl-neuraminyl-2,3-beta-galactosyl-1, 3)-N-acetylgalactosaminide alpha-2,6-sialyltransferase 6	-2.12761	2.80586	3.40284	2.31361	9.5193	3.99045
NM_025879	66975	Trappc13	trafficking protein particle complex 13	-2.14802	2.15459	2.77556	1.67255	5.76834	2.20969
NM_013882	29870	Gtse1	G two S phase expressed protein 1	-2.1547	2.06169	2.68851	1.58102	5.38492	2.01105
NM_001160378	212943	Fam46a	family with sequence similarity 46, member A	-2.15857	1.76223	2.40261	1.29253	4.23424	1.46145
NM_001163019	97159	A430005L14Rik	RIKEN cDNA A430005L14 gene	-2.16399	1.5837	2.23559	1.1219	3.69813	1.18642
NM_001003972	66315	Senp7	SUMO1/sentrin specific peptidase 7	-2.16657	0.0185878	1.11573	0.00030967	1.15922	0.000239
NM_001252293	17294	Mest	mesoderm specific transcript	-2.16993	5.36499	5.95284	4.8352	62.1216	27.4363
NM_001205068	194952	Jmjd4	jumonji domain containing 4	-2.17074	0.00793173	1.11824	5.626e-05	1.16423	3.8e-05
NM_001012448	432769	Zfp708	zinc finger protein 708	-2.17103	0.112529	1.12959	0.0112101	1.18558	0.009238
NM_001271568	12545	Cdc7	cell division cycle 7 (S. cerevisiae)	-2.1808	0.0166108	1.1251	0.00024524	1.17626	0.000182
NM_001109971	20335	Sec61g	SEC61, gamma subunit	-2.18126	1.78919	2.43813	1.31297	4.37393	1.49635
NM_001163571	80886	Senp3	SUMO/sentrin specific peptidase 3	-2.18985	0.0313155	1.1317	0.00086654	1.18992	0.000835
NM_198894	109934	Abr	active BCR-related gene	-2.18994	0.121311	1.14376	0.0128666	1.20693	0.010569
NM_007935	13831	Epc1	enhancer of polycomb homolog 1 (Drosophila)	-2.20527	1.30299	1.99288	0.851922	2.9483	0.812147
NM_001161371	268996	Ss18	synovial sarcoma translocation, Chromosome 18	-2.20942	0.569049	1.37856	0.234895	1.58909	0.180677
NM_001109972	20335	Sec61g	SEC61, gamma subunit	-2.21283	2.22968	2.87507	1.72917	6.31079	2.34351
NM_001290464	279028	Adamts13	A disintegrin and metalloproteinase with thrombospondin motifs 13 isoform IAP-a precursor	-2.23311	0.0372652	1.16025	0.00119689	1.23291	0.001205
NM_016660	15361	Hmga1	high mobility group AT-hook 1	-2.31132	1.47021	2.19394	0.985225	3.55966	0.986856
NM_011951	26416	Mapk14	mitogen-activated protein kinase 14	-2.3158	1.26198	2.00559	0.794076	2.97824	0.742893
NM_001165256	73828	Dcaf4	DDB1 and CUL4 associated factor 4	-2.34409	0.012373	1.22916	0.00012455	1.33927	8.7e-05
NM_023121	14710	Gngt2	guanine nucleotide binding protein (G protein), gamma transducing activity polypeptide 2	-2.34626	0.0041784	1.23038	1.419e-05	1.34134	9e-06
NM_001190717	27214	Dbf4	DBF4 homolog (S. cerevisiae)	-2.35111	0.900285	1.70791	0.474565	2.24115	0.395418
NR_037578	52477	Angel2	angel homolog 2 (Drosophila)	-2.37579	0.0215162	1.24878	0.00037072	1.37246	0.000293
NR_002172	449630	Snord15a	small nucleolar RNA, C/D box 15A	-2.39722	2.96506	3.66208	2.40072	11.6454	4.34513
NM_198942	106794	Dhx57	DEAH (Asp-Glu-Ala-Asp/His) box polypeptide 57	-2.4232	0.0235957	1.27735	0.00043587	1.40851	0.000348
NM_001177625	13605	Ect2	ect2 oncogene	-2.43257	1.04573	1.86792	0.585442	2.6176	0.511517
NM_001077267	11991	Hnrnpd	heterogeneous nuclear ribonucleoprotein D	-2.4398	0.428093	1.41617	0.129408	1.65349	0.099597
NM_001185182	14976	H2-Ke2	H2-K region expressed gene 2	-2.44502	1.63608	2.40353	1.11368	4.23579	1.17258
NM_001205226	234594	Cnot1	CCR4-NOT transcription complex, subunit 1	-2.46947	1.82973	2.59456	1.29036	4.99601	1.45746
NM_026101	67345	Herc4	hect domain and RLD 4	-2.4752	0.856486	1.73126	0.423718	2.28864	0.348323
NM_009658	11677	Akr1b3	aldo-keto reductase family 1, member B3 (aldose reductase)	-2.50044	4.16966	4.88283	3.56065	28.7395	10.8696
NM_001079876	237436	Gas2l3	growth arrest-specific 2 like 3	-2.58283	0.136836	1.3825	0.0135437	1.59618	0.011086
NM_001168684	319880	Tmcc3	transmembrane and coiled coil domains 3	-2.58622	0.203249	1.40035	0.0294998	1.62444	0.023596
NM_023122	14758	Gpm6b	glycoprotein m6b	-2.60071	0.00569979	1.37893	2.356e-05	1.59036	1.5e-05
NM_001271726	80890	Trim2	tripartite motif-containing 2	-2.63074	0.0303802	1.39613	0.00066108	1.61821	0.000587
NM_001252553	14275	Folr1	folate receptor 1 (adult)	-2.65229	1.63054	2.4795	1.07226	4.53463	1.11657
NM_001164148	21423	Tcf3	transcription factor 3	-2.66116	0.0598743	1.41459	0.00253425	1.65214	0.002601
NM_001113532	60532	Wtap	Wilms tumour 1-associating protein	-2.68198	0.0414277	1.4245	0.00120481	1.6702	0.001211
NM_001160149	68567	Cgref1	cell growth regulator with EF hand domain 1	-2.73567	0.560622	1.64317	0.191275	2.10674	0.145573
NM_001284506	140570	Plxnb2	plexin B2	-2.74506	1.03389	1.99314	0.536302	2.94878	0.459553
NM_001291036	23939	Mapk7	mitogen-activated protein kinase 7 isoform c	-2.8944	0.0128377	1.53337	0.00010748	1.87959	7.6e-05
NM_001166593	276770	Eif5a	eukaryotic translation initiation factor 5A	-2.90165	0.00654707	1.5369	2.789e-05	1.88914	1.8e-05
NM_001162989	56698	Phax	phosphorylated adaptor for RNA export	-2.96763	0.0295772	1.56987	0.00055725	1.95356	0.000468
NM_016673	12804	Cntfr	ciliary neurotrophic factor receptor	-2.99076	0.106412	1.58764	0.00713225	1.98699	0.006217
NM_001164244	212627	Prpsap2	phosphoribosyl pyrophosphate synthetase-associated protein 2	-2.99456	0.0354161	1.58314	0.00079229	1.97677	0.000737
NM_001286413	102103	Mtus1	mitochondrial tumor suppressor 1	-3.01141	0.0619322	1.59285	0.00240801	1.99419	0.00248
NM_001252528	54633	Pqbp1	polyglutamine binding protein 1	-3.02375	1.83046	2.79508	1.19874	5.86453	1.30531
NM_001164254	22003	Tpm1	tropomyosin 1, alpha	-3.04988	0.0340235	1.60947	0.00071924	2.026	0.000648
NM_001302215	11957	Atp5j	ATP synthase-coupling factor 6, mitochondrial precursor	-3.09816	4.68549	5.57167	3.94026	47.5173	14.4098
NM_001195485	225027	Srsf7	serine/arginine-rich splicing factor 7	-3.10627	1.77251	2.76958	1.1344	5.75011	1.20283
NM_001048168	18046	Nfyc	nuclear transcription factor-Y gamma	-3.19479	0.015996	1.67587	0.00015268	2.17701	0.000108
NM_178216_dup1	15077	Hist2h3c1	histone cluster 2, H3c1	-3.22548	1.79511	2.8287	1.13919	6.03568	1.21189
NM_001198876	13427	Dync1i2	dynein cytoplasmic 1 intermediate chain 2	-3.31355	0.0816565	1.73223	0.00384926	2.29207	0.003818
NM_001164150	21423	Tcf3	transcription factor 3	-3.38646	0.128345	1.76909	0.0093113	2.36935	0.007669
NM_172519	213550	Dis3l	DIS3 mitotic control homolog (S. cerevisiae)-like	-3.44205	0.396103	1.86729	0.0840243	2.61606	0.06424
NM_001146045	320557	Fam169a	family with sequence similarity 169, member A	-3.535	0.978015	2.24733	0.425621	3.74005	0.350575
NM_001079904	58887	Repin1	replication initiator 1	-3.64372	0.0444889	1.86647	0.00106043	2.61375	0.001082
NM_001166595	276770	Eif5a	eukaryotic translation initiation factor 5A	-3.73198	4.23462	5.28984	3.38989	38.6699	9.53012
NM_001289785	12955	Cryab	alpha-crystallin B chain	-3.75435	0.0573048	1.91028	0.00171903	2.73765	0.001733
NM_001166541	15361	Hmga1	high mobility group AT-hook 1	-4.05479	3.25401	4.41691	2.39728	20.4478	4.32796
NM_001290683	98366	Smap1	stromal membrane-associated protein 1 isoform 2	-4.3435	0.173677	2.133	0.0141414	3.36506	0.011548
NM_001115018	232811	Suv420h2	suppressor of variegation 4-20 homolog 2 (Drosophila)	-4.42562	0.0492264	2.14701	0.00112866	3.41322	0.001143
NM_001293779	66511	Chtop	chromatin target of PRMT1 protein isoform 5	-4.94279	0.00842371	2.30536	3.078e-05	3.92806	2e-05
NM_001302938	23921	Sh2b2	SH2B adapter protein 2 isoform 1	-5.10132	0.0733994	2.35316	0.00228946	4.08136	0.002328
NM_026757	104457	0610010K14Rik	RIKEN cDNA 0610010K14 gene	-5.35447	1.1343	2.86918	0.448436	6.27551	0.371502
NM_001038614	56177	Olfm1	olfactomedin 1	-5.77105	0.221401	2.54807	0.0192375	4.79343	0.015365
NM_001293780	66511	Chtop	chromatin target of PRMT1 protein isoform 6	-6.92442	0.254109	2.81463	0.0229414	5.96494	0.018177
NR_105744	102465959	Mir6236	microRNA mir-6236	-9.94354	4.35857	6.31976	3.006	81.5756	7.08261
